# Supplementary material for: Distinct modes of SMAD2 chromatin binding and remodeling shape the transcriptional response to NODAL/Activin signaling
Source: eLife. 2017 Feb 13;6:e22474. doi: 10.7554/eLife.22474 (PMC5305219; doi:10.7554/eLife.22474)
Supplement: Supplementary file 1. — DOI: http://dx.doi.org/10.7554/eLife.22474.030 [file elife-22474-supp1.xlsx]

## Sheet: RNAseq_genes
RNA-seq summary for differentially-expressed genes
	log2FC values relative to SB-431542					log2FC values relative to SB-431542
Gene symbol	1 hr Activin	8 hr Activin	Untreated	Kinetic Cluster		CHX 1 hr Act	CHX 8 hr Act	Emetine 1 hr Act	Emetine 8 hr Act	Kinetic Cluster
1110051M20Rik	-0.254619	-0.717643	-0.576745	Repressed		0.125044	-0.816372	-0.0453307	-0.438385	Direct
1300002K09Rik	0.167315	1.50692	0.137327	Delayed		0.363629	3.74281	0.968971	3.91013	Direct
1700003M07Rik	-0.554418	-2.04014	-1.22128	Repressed		-0.0186201	0.611275	0.335183	0.566121	Indirect
1700066M21Rik	0.525252	1.28012	1.25339	Delayed		-0.211663	-0.989169	-0.0618445	-1.24759	Indirect
1810041L15Rik	-0.0121995	-1.08016	-0.865347	Repressed		-0.488486	1.69459	0.64066	2.15812	Indirect
2210404O09Rik	1.03331	0.90485	0.896793	Transient induced		0.171019	-0.250695	-0.108026	0.345387	Indirect
2610305D13Rik	1.45941	1.63315	1.5162	Induced sustained		-0.32263	0.108705	0.0156729	1.22866	Direct
2900011O08Rik	0.00233777	-1.19384	-1.04787	Repressed		-0.0429094	-0.403016	-0.0461153	0.195824	Indirect
2900056M20Rik	1.20963	1.60558	2.44232	Induced sustained		-0.584949	-0.929547	0.435433	1.68266	Direct
3830403N18Rik	0.728365	0.799794	0.321429	Induced sustained		0.216219	0.103979	-0.142172	-0.395373	Indirect
4930412O13Rik	0.433911	-1.77092	-2.68575	Repressed		0.676234	4.0159	1.26774	4.14039	Indirect
4930447C04Rik	1.85699	1.54959	1.33281	Transient induced		-0.336257	0.869065	0.55801	0.623162	Indirect
5430417L22Rik	0.232025	0.779023	0.339189	Delayed		0.327292	2.39187	0.145988	1.48797	Direct
6330403K07Rik	0.257787	0.979823	1.27619	Delayed		0.402743	2.81653	0.352523	2.20483	Direct
9330151L19Rik	0.165916	0.708642	0.807806	Delayed		-0.273639	-1.05668	1.27618	0.0943079	Indirect
9430008C03Rik	-0.153618	-0.806187	-0.787384	Repressed		0.112161	0.765949	0.274407	1.68534	Indirect
AB352356	1.05917	0.942968	0.833592	Transient induced		-0.535369	0.598707	0.209416	1.63177	Indirect
Abca4	-0.172238	0.775353	0.843424	Delayed		-0.227585	0.817743	0.109649	0.831767	Direct
Abcb1a	0.110236	0.702051	1.27685	Delayed		-0.0517128	0.016244	0.211953	-0.385603	Indirect
Abcg2	0.0316495	1.29313	0.861317	Delayed		0.0218799	-0.252146	0.0244821	-0.750572	Indirect
Acan	-0.179185	-0.964278	-0.614637	Repressed		-0.384099	-0.766689	0.0428601	-0.559717	Direct
Ackr3	0.271865	0.876383	0.665948	Delayed		0.249846	-0.633675	0.108367	0.513001	Direct
Adamts1	-0.207121	-0.835121	-1.08962	Repressed		-0.207288	0.400998	0.0635583	-0.089984	Indirect
Adamts15	-0.399933	-1.06902	-1.33593	Repressed		-0.557837	-1.31616	0.0260789	-2.47339	Direct
Adamts8	-0.0677079	-0.713883	-1.01549	Repressed		-0.221711	1.11108	0.00281095	1.58824	Indirect
Adra2a	-0.205782	-0.736288	-0.666738	Repressed		0.0252531	1.08701	-0.149511	1.89532	Indirect
Aff2	-0.279196	2.81748	2.0793	Delayed		0.964603	3.26483	0.970542	2.93497	Direct
Ago1	0.338998	1.3716	1.1906	Delayed		-0.00774966	1.13375	0.242102	1.29504	Direct
Agpat3	-0.0809777	1.02977	0.985582	Delayed		-0.211191	0.588569	-0.0324265	0.406411	Direct
Ahnak	0.159986	-1.14416	-1.30916	Repressed		-0.702204	-0.462268	-0.181575	0.797186	Indirect
AI504432	1.02029	1.03258	1.10329	Induced sustained		-0.493932	0.699115	0.415059	0.456849	Direct
AI597468	0.498421	0.839234	0.854615	Delayed		-0.276799	-0.394436	0.100082	-0.464578	Indirect
AI848285	-0.343702	-1.10583	-1.89388	Repressed		0.287682	1.46905	-0.104883	1.64544	Indirect
Aim1	-0.203592	-1.37205	-0.731392	Repressed		-0.382839	1.49816	0.29022	1.91594	Indirect
AK003208	0.483062	0.724885	0.785475	Delayed		-0.456804	-1.36152	-0.0808743	-1.24168	Indirect
AK003349	0.565298	1.30385	0.973897	Delayed		-0.446475	-0.668372	-0.311529	-0.682208	Indirect
AK011205	0.334345	0.765825	-0.0200846	Delayed		-0.133475	1.42819	0.0993299	1.16604	Direct
AK013883	1.65712	0.964479	1.81584	Transient induced		-0.2202	0.923179	0.661069	1.34618	Indirect
AK017645	0.959629	1.19532	0.901841	Induced sustained		-0.345718	-0.490482	-0.0739128	-1.02522	Indirect
AK018134	0.934764	1.17856	1.33073	Delayed		-0.295432	0.176837	-0.231286	-0.396896	Indirect
AK019420	0.607969	0.76574	0.646635	Delayed		-0.0388706	0.375335	-0.0999275	0.226953	Indirect
AK030646	1.12549	0.819863	2.08168	Transient induced		-0.320735	-0.360316	0.709673	0.629605	Indirect
AK031819	1.1247	1.03511	1.38621	Induced sustained		-0.745485	0.234825	0.0701626	0.724708	Direct
AK035520	1.25823	1.43113	1.98055	Induced sustained		0.501626	1.77354	0.861757	1.18305	Direct
AK036462	-0.107712	-1.24738	-1.41935	Repressed		-0.164148	3.0558	0.310195	3.3512	Indirect
AK039132	1.203	3.48811	4.86502	Delayed		0.0856423	2.76865	-0.0320064	-0.072695	Direct
AK043032	0.00865909	0.888662	-0.559172	Delayed		0.153079	1.08184	0.162572	-0.0574153	Direct
AK043676	-1.15508e-05	-1.23599	-0.518385	Repressed		-0.120184	-2.42054	0.878719	-0.675089	Direct
AK045970	0.80642	0.896608	1.13571	Delayed		-0.847521	0.211192	0.464352	0.623566	Direct
AK046278	0.75498	0.71566	0.458651	Transient induced		-0.180506	0.77328	0.0276874	0.550234	Indirect
AK046304	1.10912	1.72009	1.91546	Delayed		-0.616692	-1.51926	-0.17138	0.284032	Indirect
AK049600	1.34605	0.858272	0.94159	Transient induced		-0.497747	-0.498354	0.886601	1.17231	Indirect
AK081223	1.16991	1.13014	1.05892	Transient induced		-0.217684	-0.278056	-0.009755	-0.18801	Indirect
AK083815	0.601062	0.711778	0.660704	Delayed		0.129268	-0.378187	-0.149674	-0.302435	Indirect
AK132074	-0.525379	-0.998876	-0.932934	Repressed		0.553251	-0.388658	0.099442	-0.182046	Indirect
AK134203	-0.723197	-0.982599	-1.19198	Repressed		0.647378	0.347299	-0.20173	-0.65673	Direct
AK134344	0.667721	0.810047	0.67065	Delayed		-0.560275	-0.732812	0.799654	0.0709893	Indirect
AK136276	-0.453937	-1.052	-1.09737	Repressed		0.593579	-0.944769	-0.278402	-1.22187	Direct
AK136780	-0.0273518	1.26291	1.65548	Delayed		-0.0241337	2.10687	0.0639022	2.37387	Direct
AK152437	0.309248	0.992624	1.07691	Delayed		-0.863788	0.514694	-0.210706	0.820943	Direct
AK153354	0.781789	0.936769	0.997323	Induced sustained		-0.229212	0.599604	-0.165017	0.31029	Direct
AK153645	1.55997	1.40678	1.38696	Transient induced		-0.563534	-0.0799211	0.0296412	0.26013	Indirect
AK171159	1.07464	0.780141	1.33376	Transient induced		-0.237067	0.3208	0.279586	0.972166	Indirect
AK184946	1.96706	2.27294	2.25087	Induced sustained		-0.376555	0.996571	0.186876	0.693473	Direct
AK186242	1.38575	1.38509	1.48596	Induced sustained		-0.56555	-0.408237	-0.0124466	-0.56009	Indirect
AK196308	1.85575	1.63772	1.07115	Transient induced		0.111474	-0.928113	-0.0170189	-1.90653	Direct
AK201904	1.39759	1.42307	0.865044	Induced sustained		-0.265158	-0.834596	-0.653761	-1.38342	Indirect
AK202494	1.20149	1.2004	0.928591	Transient induced		-0.00828086	-0.310908	-0.292899	-0.869302	Direct
AK205396	1.53663	1.41327	1.47993	Transient induced		-0.178134	-0.110952	-0.0676726	0.493281	Indirect
Akt3	0.115492	0.842063	1.15834	Delayed		-0.323339	0.553202	-0.0698545	0.59429	Direct
Aldh1a7	0.331155	0.809809	1.60831	Delayed		0.12963	0.230129	-0.0231334	-0.518627	Indirect
Amica1	3.08943	7.18788	6.67235	Delayed		1.79096	5.80646	1.64981	3.74628	Direct
Amigo2	-0.0445085	0.869415	0.505255	Delayed		-0.12449	0.184767	0.0387018	-2.30636	Indirect
Ammecr1	0.544888	0.747577	0.286375	Delayed		-0.339078	0.0481111	-0.00592295	-0.0714115	Indirect
Amot	0.396829	2.42969	0.575468	Delayed		-0.416706	-1.80813	-0.0745548	-2.42961	Indirect
Amotl2	0.252663	-1.11376	-1.03546	Repressed		0.14556	0.816492	0.29465	1.75514	Indirect
Angpt1	0.443191	1.69508	0.695688	Delayed		-0.105155	-0.00210094	-0.0543724	0.26891	Indirect
Ankrd32	0.894704	0.900962	0.514546	Induced sustained		-0.0616343	0.277297	0.0393582	-0.161268	Indirect
Ankrd34b	0.585327	0.997353	1.98865	Delayed		0.212145	4.7066	0.295132	4.08576	Direct
Ano5	0.449472	1.55241	1.10209	Delayed		0.012987	2.14119	0.11372	1.44647	Direct
Anxa2	-0.218476	-0.955239	-0.84445	Repressed		0.525722	-1.06559	-0.344107	-1.66229	Direct
Ap1s3	0.443819	0.81263	0.793119	Delayed		-0.0942542	-0.708167	-0.113788	-1.15406	Indirect
Ap3b2	-0.072003	1.87631	1.95705	Delayed		0.33331	3.68798	-0.217404	2.55935	Direct
Ap3s1	0.627891	0.735821	0.808823	Delayed		-0.0628527	0.300438	-0.140914	-0.402094	Indirect
Ap4m1	-0.0901976	-0.812933	-0.691726	Repressed		0.183957	0.580836	0.458073	0.613949	Indirect
Aplp1	-0.0902148	0.84074	0.79149	Delayed		0.202723	1.17565	-0.140888	0.363903	Direct
Aqp3	-0.179096	-1.27442	-1.50412	Repressed		0.469051	3.46304	-0.0656004	5.35057	Indirect
Arhgap33	0.0529205	-0.880033	-0.803844	Repressed		-0.207768	-1.04187	0.428506	-0.487879	Direct
Arhgap5	0.731982	0.981742	0.750004	Induced sustained		-0.382786	0.347549	-0.11671	0.272984	Indirect
Asb4	0.342842	1.08318	0.959424	Delayed		-0.0726755	-0.216953	-0.140906	0.44423	Indirect
Atp10d	-0.0792265	1.38993	1.5817	Delayed		-0.448487	-0.989908	-0.0907124	-0.726364	Indirect
Atp11c	0.858048	0.823874	0.818584	Transient induced		-0.449969	-0.104058	-0.0125929	-0.363273	Indirect
Atp1a2	0.402636	1.71643	2.27474	Delayed		-0.426791	0.924535	-0.159358	0.163221	Direct
Atp7a	0.400815	1.01761	1.00215	Delayed		-0.418825	0.107029	0.065983	0.438422	Indirect
B230219D22Rik	0.544539	0.712707	1.0665	Delayed		-0.33576	-0.414462	0.0623235	-0.696574	Indirect
B630005N14Rik	0.896404	1.00011	0.444188	Induced sustained		-0.130297	-0.0189542	-0.0279493	-1.14707	Indirect
Baiap2l1	-0.0500048	-0.731322	-0.510388	Repressed		-0.121671	0.223581	0.122429	0.38123	Indirect
BC020394	0.183018	0.715358	0.902633	Delayed		-0.217377	-0.0415347	0.171258	-0.91849	Indirect
BC030336	0.693137	0.807222	1.17702	Delayed		-0.215364	-0.266073	0.136112	0.0397886	Indirect
BC040690	0.626801	0.721132	0.680886	Delayed		-0.445341	2.07691	0.0870004	2.30175	Direct
BC056163	1.63917	1.57465	1.82466	Induced sustained		-0.360301	0.0549198	0.233806	0.382905	Indirect
BC062895	0.461676	0.988379	1.19163	Delayed		-0.400673	-1.39697	0.415488	1.02444	Direct
BC080301	0.530579	1.02568	1.36799	Delayed		-0.489789	-1.3007	0.275877	0.81545	Direct
BC108403	1.27235	1.51906	1.39106	Induced sustained		-0.0110136	0.56453	-0.0686658	0.0431426	Direct
BC147260	0.650258	-0.823101	0.113563	Repressed		-0.457205	-0.397327	0.973139	1.36861	Indirect
Bcap29	0.636333	0.843032	-0.133667	Delayed		-0.332533	0.683859	-0.221058	-0.63696	Direct
Bcar3	-0.0341429	1.65825	1.19624	Delayed		0.0333326	0.854764	0.0903972	-0.167398	Direct
Bcl6	-0.0412135	0.733553	1.56472	Delayed		-0.211057	0.832953	0.241033	1.8775	Direct
Bet1	0.510628	0.712722	0.903113	Delayed		0.216766	0.340639	-0.0457273	-0.242779	Indirect
Bhlhe40	-0.00667628	1.20239	0.0519482	Delayed		0.367795	2.22526	0.0120409	4.55108	Direct
Bmpr2	0.460621	0.992766	0.76212	Delayed		-0.688762	0.4997	-0.0379847	1.0649	Direct
Brinp1	-0.101068	0.903407	0.520037	Delayed		-0.197683	0.338884	-0.228448	-0.56997	Indirect
C1galt1	0.459533	0.821983	0.707065	Delayed		-0.330691	-0.355433	-0.0318255	-0.138189	Indirect
C1ql1	0.134633	0.834495	0.316608	Delayed		-0.0653358	0.332971	-0.0533825	-0.779924	Indirect
C2cd2l	0.187279	-1.04944	-0.538323	Repressed		0.10097	0.755381	0.144055	1.47228	Indirect
C78339	0.540558	0.933933	1.09481	Delayed		-0.131197	0.67813	-0.0378984	0.257869	Direct
Calcr	-0.0524163	1.02256	2.18617	Delayed		-0.0544181	0.156682	-0.110364	0.0443792	Indirect
Cald1	0.282745	0.875006	0.213801	Delayed		-0.180769	0.138394	-0.0245967	-0.117329	Indirect
Camk2n1	0.656878	1.40581	1.57234	Delayed		0.351592	2.40731	0.839816	2.96468	Direct
Car2	-0.00137804	0.843996	0.0766574	Delayed		0.174402	1.33721	-0.0148357	0.105599	Direct
Cask	0.0810164	1.04055	0.250347	Delayed		-0.230902	0.218937	-0.179843	-0.360829	Indirect
Cbfb	0.494977	0.880907	-0.256978	Delayed		-0.124437	-0.535864	0.16411	-0.481217	Indirect
Cbx3	0.611642	0.876081	0.218755	Delayed		-0.236197	-1.3628	-0.289309	-1.75263	Indirect
Ccdc177	-0.372483	-1.14638	-1.15248	Repressed		-0.550441	-1.34387	-0.078465	-1.32524	Direct
Ccl20	-0.961231	2.29441	2.01815	Delayed		0.653498	-1.95381	0.227413	-2.53078	Indirect
Ccny	0.33405	0.712131	0.940815	Delayed		-0.129208	-0.215991	-0.111897	-0.0533356	Indirect
Cd40	0.104582	1.38698	1.57202	Delayed		0.350019	2.99402	0.0133984	3.02241	Direct
Cd59a	0.0418799	0.805536	1.67614	Delayed		0.260831	0.551521	0.0252829	0.494267	Direct
Cdc42ep1	0.510868	0.781958	-0.321398	Delayed		0.181492	2.9783	0.221338	3.1328	Direct
Cdh11	-0.13779	2.2402	1.15396	Delayed		-0.235214	1.89737	0.234147	1.39786	Direct
Cdh6	-0.10192	-0.875027	-1.11457	Repressed		-0.425486	0.426861	-0.228994	0.673692	Indirect
Cdh8	-0.180262	2.12632	1.49217	Delayed		-0.408435	-0.965765	0.063716	-1.00558	Indirect
Cdk6	0.0128806	0.703513	0.648952	Delayed		-0.123359	0.766393	-0.0349088	0.451007	Direct
Cdx2	0.571192	-0.800973	-3.17757	Repressed		0.423043	0.0988492	-0.0131916	-0.0656537	Indirect
Ceacam2	-0.0115467	0.840891	1.27198	Delayed		-0.21417	-0.0571411	-0.101665	-0.870085	Indirect
Cebpd	-0.378126	1.01081	0.942736	Delayed		0.414501	2.38494	-0.199442	-0.200635	Direct
Cept1	0.642384	0.703293	0.491623	Delayed		0.0780836	-0.0555118	-0.156036	-0.236896	Indirect
Chrm2	-0.0688506	-0.725188	-1.27903	Repressed		-0.458134	-3.37116	-0.0743277	-4.51066	Direct
Chrna4	0.0997632	-0.945585	-1.11868	Repressed		0.00734122	1.47708	0.191931	2.41616	Indirect
Chst15	0.224563	3.44234	3.092	Delayed		0.05758	2.85795	0.240543	1.57463	Direct
Cidea	0.644112	1.54526	0.624252	Delayed		0.465473	4.85123	0.396511	3.12438	Direct
Clstn2	0.0447369	0.924563	0.571713	Delayed		-0.618352	1.60214	-0.317557	1.74527	Direct
Cmpk1	0.680695	0.830995	0.718597	Delayed		0.0719251	-0.738995	-0.299727	-1.51383	Indirect
Cnih3	-0.382604	1.02347	0.45731	Delayed		-0.0177616	0.238292	-0.00341597	-0.108751	Indirect
Cnot6l	0.585881	0.878906	0.990265	Delayed		-0.430443	0.608583	0.0105497	0.304064	Direct
Cnpy1	1.23454	1.51255	2.0301	Induced sustained		0.449919	1.85952	1.39367	1.95306	Direct
Cnr1	0.325548	1.04866	2.1205	Delayed		-0.213664	1.02636	0.331833	1.30009	Direct
Coch	0.0325827	-1.00979	-1.58005	Repressed		0.127121	-0.906507	-0.0736558	-0.825813	Direct
Col12a1	-0.359751	1.20495	-0.204829	Delayed		-0.591048	2.32995	-0.709591	1.78094	Direct
Col26a1	-0.0887508	1.48741	0.705031	Delayed		-0.00363601	0.905642	-0.0224568	0.722319	Direct
Col6a5	0.0921447	0.759547	-0.0780894	Delayed		0.0127556	0.375314	-0.0121712	-0.43848	Indirect
Coq10b	0.468881	0.802811	0.459178	Delayed		0.244597	1.13304	-0.116002	0.962277	Direct
Cpsf6	0.522516	0.719111	0.535009	Delayed		-0.375363	-1.02283	0.0919841	-0.676099	Indirect
Cpt1a	-0.181185	0.788127	2.75512	Delayed		-0.372296	3.85609	0.07505	4.59786	Direct
Crabp2	0.0918612	-1.04815	-1.00321	Repressed		0.592306	2.60643	0.105393	3.08257	Indirect
Creb1	0.513012	0.82485	0.786742	Delayed		-0.403371	-0.704634	-0.0414139	-0.181754	Indirect
Crebzf	0.506713	0.811148	1.13929	Delayed		-0.168202	0.462636	0.560306	1.23058	Direct
Crlf1	-0.264017	0.938989	-0.242883	Delayed		0.307053	4.428	0.0439712	3.90899	Direct
Crnde	-0.280858	-1.26613	-1.1872	Repressed		0.472741	1.4908	0.275814	0.940828	Indirect
Ctf1	0.197521	0.727687	0.508529	Delayed		0.132206	0.358737	-0.202816	-1.45063	Indirect
Ctnnd2	0.143352	0.777425	1.19119	Delayed		-0.214256	0.350163	-0.00430926	0.932284	Direct
Cxcr4	0.653843	0.844369	0.032054	Delayed		0.754415	0.0127148	0.503475	-1.29654	Indirect
Cxxc4	0.560923	1.12101	1.17932	Delayed		0.0596983	2.77132	0.139512	2.6019	Direct
Cyp2b23	-0.0697456	0.788742	0.524236	Delayed		0.0743544	-0.129916	0.220883	0.382571	Indirect
Cyr61	0.243234	-1.59872	-1.68773	Repressed		0.541294	0.66298	0.482621	0.94155	Indirect
Cysltr1	0.474327	0.843339	0.501486	Delayed		-0.0732098	0.90326	-0.0953332	-0.441365	Direct
D130058E05Rik	-0.131556	-1.40436	-3.92016	Repressed		0.0157736	0.374403	-0.400476	-0.942218	Direct
D14Abb1e	0.528012	0.847975	0.877753	Delayed		-0.39468	0.251873	-0.161427	0.0483	Indirect
D7Ertd143e	-0.408093	-1.61057	-1.23611	Repressed		0.0817047	-2.10109	1.16581	-2.5975	Direct
D7Ertd715e	1.42767	1.10664	2.03738	Transient induced		-0.491612	-2.15637	1.04986	-0.795813	Direct
Dact1	0.33317	1.23829	0.00721159	Delayed		0.130821	1.28336	0.256003	0.782639	Direct
Dbhos	-0.206971	-0.798584	-0.887601	Repressed		-0.18821	2.16978	1.09238	3.43839	Indirect
Dennd2c	-0.0136491	1.32537	1.30956	Delayed		-0.17592	-0.107638	-0.100304	1.05533	Direct
Depdc1a	0.957874	1.04063	0.837087	Induced sustained		-0.0726527	-0.357504	-0.119922	-0.0603223	Indirect
Desi2	0.306314	0.7565	0.972803	Delayed		-0.308161	-0.333463	-0.191151	-0.724351	Indirect
Dhrs3	0.456893	3.31374	2.19969	Delayed		0.462866	1.47465	0.638899	1.8417	Direct
Dkk1	1.25662	1.34118	-0.522645	Induced sustained		0.875037	1.92155	0.55023	0.536515	Direct
Dlg2	0.134932	1.32614	1.73992	Delayed		-0.206992	-0.454652	0.195832	0.815465	Direct
Dll1	0.0669659	-1.71483	-0.626371	Repressed		0.301028	1.76635	0.387584	1.63975	Indirect
Dlx2	0.284759	-1.78479	-1.71845	Repressed		0.451449	2.84118	0.358472	4.89088	Indirect
Dlx5	0.00728989	-2.62141	-3.50787	Repressed		0.0722878	1.01982	-0.141985	0.312714	Indirect
Dlx6	0.226179	-1.78976	-4.5394	Repressed		0.336496	1.16054	0.429162	0.653529	Indirect
Dmrta1	1.21943	2.88431	2.15537	Delayed		-0.103792	1.58646	0.721787	1.13072	Direct
Dnd1	0.341185	0.884065	0.322805	Delayed		0.189869	0.99007	0.597076	1.52237	Direct
Dok5	0.342933	1.64075	0.00172147	Delayed		0.296441	3.00884	-0.101592	2.64457	Direct
Dppa5a	0.298142	1.37557	0.908231	Delayed		0.946148	1.66686	-0.125117	-0.891315	Direct
DQ685776	0.618901	0.814714	1.15722	Delayed		-0.421014	-0.176698	-0.0502145	0.00857139	Indirect
DQ727060	0.620394	1.19753	1.17849	Delayed		-0.478522	0.0719163	-0.0788876	-0.249769	Indirect
Dsel	0.609374	0.928122	0.560894	Delayed		-0.40814	-0.957697	-0.028255	-1.34983	Indirect
Dusp1	0.141197	-0.985483	-0.623532	Repressed		0.595632	0.041544	-0.0462426	0.954011	Indirect
Dusp10	-0.0395424	-1.09862	-0.693593	Repressed		0.243403	1.33698	-0.0536243	0.407085	Indirect
Dusp27	-0.436676	-1.83641	-1.55321	Repressed		0.375173	2.27655	0.662269	0.942961	Indirect
Dusp4	-0.290329	-1.29662	-0.540451	Repressed		-0.223785	0.430803	-0.256882	0.8838	Indirect
Dusp5	0.272072	-1.70742	-2.70474	Repressed		0.446333	0.343221	0.130248	1.26278	Indirect
Dusp8	-0.350114	-3.11309	-1.5017	Repressed		0.0238158	2.00863	-0.0683201	4.17588	Indirect
Edn1	0.509835	0.723688	0.0523989	Delayed		0.589677	0.60151	0.156659	-0.572924	Direct
Egr1	-0.900423	-2.58974	-3.10462	Repressed		-0.186018	-2.0431	-0.402088	-0.290481	Direct
Egr3	0.485046	-2.20732	-2.80484	Repressed		0.101672	-0.0238153	0.242702	0.910506	Indirect
Elavl2	0.405997	0.965715	1.12737	Delayed		-0.178249	0.457478	0.158868	0.554715	Direct
Elf3	0.198086	-0.958572	-0.706391	Repressed		0.300891	0.178528	0.235483	0.0828777	Indirect
Ell2	0.149511	0.777342	0.823271	Delayed		-0.222114	1.23848	-0.00272835	1.15936	Direct
Elmsan1	0.0292638	0.736558	0.151829	Delayed		-0.249819	-0.466981	0.0626606	0.949149	Direct
Elovl7	0.0663076	1.5148	1.58025	Delayed		0.0133448	1.74782	-0.0890875	1.65401	Direct
Emilin1	0.0690688	0.844745	0.132958	Delayed		-0.15125	0.71591	-0.0683804	0.470565	Direct
Eomes	0.95327	4.45715	1.86538	Induced sustained		0.219302	1.40851	0.106797	-0.0881881	Direct
Epha2	1.61396	2.35437	0.692141	Induced sustained		1.24453	2.46218	1.18318	3.24017	Direct
Epha7	-0.0356971	0.79054	1.29445	Delayed		-0.33849	1.28519	0.241316	1.97901	Direct
Ephx1	-0.0894562	0.840043	2.11552	Delayed		0.0148449	1.04844	-0.103145	1.66097	Direct
Erap1	-0.0502632	1.61236	0.528357	Delayed		-0.128851	-0.445386	-0.110125	-1.1577	Indirect
Etnk1	0.360705	0.933299	0.987672	Delayed		-0.309313	-0.23424	0.0499456	0.170594	Indirect
Exoc3l	-0.0487256	0.724469	0.916044	Delayed		-0.0618844	0.335303	0.114015	0.819125	Direct
Exoc5	0.650434	0.921331	0.366892	Delayed		-0.0925377	0.511238	-0.117723	0.458987	Direct
F8	-0.0846983	0.871845	-0.106401	Delayed		-0.700921	0.726217	-0.29283	0.998392	Direct
Fabp4	0.220332	1.73537	2.11517	Delayed		-0.228139	0.854904	0.618518	0.0843851	Direct
Fam101a	0.531784	1.59357	1.80819	Delayed		0.673869	2.55707	0.302486	2.24984	Direct
Fam126b	0.806053	0.79023	0.977928	Induced sustained		-0.570539	-0.369807	-0.205021	0.196932	Indirect
Fam149a	-0.130379	-0.914853	-0.772998	Repressed		-0.0606827	1.08919	0.141201	3.29982	Indirect
Fam162a	-0.320633	-0.959476	-0.94025	Repressed		0.48156	-1.23886	-0.333502	-1.68397	Direct
Fam169b	-0.152932	-2.02738	-1.23565	Repressed		0.200262	1.10468	-0.0637856	-0.379471	Indirect
Fam171b	-0.0644098	1.55183	1.34161	Delayed		-0.45721	-0.859858	0.0169684	0.785439	Direct
Fam184b	-0.180882	-0.854537	-1.55259	Repressed		0.152936	-2.99519	-0.169514	-0.452366	Direct
Fam199x	0.858026	0.761453	0.466286	Transient induced		-0.645787	-0.304462	0.0297348	0.020586	Indirect
Fam19a4	0.262819	2.28879	1.94277	Delayed		-0.19552	-0.00280836	-0.183111	0.485783	Indirect
Fam214a	-0.0731128	0.860164	1.22799	Delayed		-0.165072	0.433319	0.198396	1.52148	Direct
Fam69b	-0.194155	0.810818	0.460758	Delayed		0.134339	-0.409901	-0.307287	0.551011	Direct
Fat4	0.244746	0.703107	0.994341	Delayed		-0.665871	1.07336	-0.133544	-0.60173	Direct
Fbln2	-0.00662853	0.771661	0.600095	Delayed		-0.425235	-0.931247	0.105356	-0.708964	Indirect
Fbxo11	0.363724	0.703981	0.753635	Delayed		-0.0995174	0.306396	0.0199353	0.372728	Indirect
Fbxo15	0.0326527	-1.72531	-0.672456	Repressed		0.386399	1.45314	-0.182161	0.364077	Indirect
Fcho2	0.736004	0.758361	0.633931	Induced sustained		-0.246699	-0.0943597	0.374821	0.979943	Direct
Fermt3	-0.0341279	-1.12966	-1.56283	Repressed		0.506027	-1.57539	0.383542	-1.38134	Direct
Fes	0.050935	-1.07164	-1.32457	Repressed		0.0405101	0.0742938	0.160972	0.728304	Indirect
Fgf10	0.126078	2.33646	1.64884	Delayed		-0.524998	-0.580324	-0.191461	-0.506026	Indirect
Fgf15	1.50176	2.07704	1.22891	Induced sustained		1.48866	1.84191	1.15573	1.77749	Direct
Fgf5	-0.0706797	2.34736	2.24599	Delayed		0.245927	-1.5629	0.190934	-0.972443	Indirect
Fgf8	0.805466	3.95874	2.43349	Induced sustained		1.54079	2.16445	0.82594	0.377463	Direct
Fgfbp1	-0.182596	-0.99776	-1.18595	Repressed		-0.227515	-2.47892	0.060451	-3.9494	Direct
Fgfr2	0.0371513	-1.16435	-0.76624	Repressed		0.0246015	1.78728	0.140926	1.00474	Indirect
Fgfr3	0.347323	-1.12972	-1.30639	Repressed		0.197658	2.61305	0.341715	3.61022	Indirect
Fhdc1	-0.0845863	-1.03559	-0.68577	Repressed		-0.0972868	-0.437859	0.0950521	-0.362444	Indirect
Fmnl2	0.189945	0.917644	0.706942	Delayed		-0.326221	-0.547024	0.0459028	-0.702475	Indirect
Fmr1	0.656029	0.711557	0.486207	Delayed		-0.271762	0.00518471	0.0862899	-0.323755	Indirect
Fos	0.127647	-3.85937	-3.1628	Repressed		0.792581	-1.76872	-0.378801	-0.936959	Direct
Fosb	1.00866	-3.71903	-3.21666	Repressed		1.79774	-3.27107	0.319644	-1.23635	Direct
Foxa1	1.09122	-1.3124	-1.77279	Repressed		1.53929	2.96967	0.917571	3.97971	Indirect
Foxd4	-0.764606	-3.54236	-1.10042	Repressed		0.162415	-1.1776	0.158528	-2.04831	Direct
Foxi3	-0.0420381	-0.996561	-1.23338	Repressed		0.0245314	-0.520927	0.163214	-0.83334	Direct
Foxn4	-0.125849	-1.60715	-1.65634	Repressed		-0.0491282	-0.23005	0.257878	-0.0776076	Indirect
Foxp2	0.191804	0.752308	2.35122	Delayed		-0.728333	1.06753	-0.146473	2.40793	Direct
Foxq1	0.744633	1.88983	1.63653	Delayed		0.426475	2.94736	0.0746478	1.36717	Direct
Fst	0.135255	1.60459	0.138414	Delayed		-0.111261	-0.387495	0.0153599	-0.397953	Indirect
Fut9	0.934227	0.76475	0.859625	Transient induced		-0.607805	-1.70552	0.155725	-0.256404	Direct
Fzd1	-0.283187	-0.827585	-0.633762	Repressed		-0.412997	-0.898258	-0.268955	-1.62449	Direct
Gad1	0.135818	2.16647	1.17451	Delayed		1.03368	6.60549	-0.0157087	6.53015	Direct
Gad2	0.0404791	1.2853	0.54915	Delayed		-1.10281	1.99359	0.106052	2.10718	Direct
Gadd45g	1.30748	-4.49851	-3.48134	Repressed		1.71276	4.12051	1.25715	5.34285	Indirect
Galnt16	0.0365402	-1.04329	-1.03244	Repressed		0.0808556	0.330112	0.00576076	0.731125	Indirect
Gata2	0.054208	-1.21215	-0.967173	Repressed		0.322372	2.25298	0.277108	2.89111	Indirect
Gata3	0.658791	-1.60068	-1.98794	Repressed		0.431292	2.79816	0.404269	2.90358	Indirect
Gbp2	-0.17227	2.16665	-0.439293	Delayed		0.384899	-2.55104	-0.813321	-4.05814	Indirect
Gbp4	0.1364	1.31063	1.04828	Delayed		-0.180959	-2.19805	0.351323	-1.46356	Indirect
Gbp9	0.431295	1.45528	1.15683	Delayed		-0.261454	-0.768887	0.376549	-0.0478131	Indirect
Gbx2	0.0952179	-2.48782	-6.77154	Repressed		0.342021	-1.56295	-0.0874779	-2.08013	Direct
Gdf6	-0.282406	1.01725	0.320544	Delayed		-0.0712687	1.578	0.179514	2.36445	Direct
Gdpd2	-0.0144849	-0.825729	-1.00595	Repressed		0.432956	0.298119	0.306683	-0.553122	Direct
Glcci1	0.332265	1.59374	1.49947	Delayed		-0.290926	0.488038	0.102149	0.46743	Indirect
Gls	0.450755	0.844246	0.708213	Delayed		-0.205069	-0.277233	0.232335	0.567239	Direct
Gm10033	1.26023	1.37183	1.29342	Induced sustained		-0.106679	-0.404739	0.00854659	-0.746037	Indirect
Gm10222	1.11518	0.90933	1.10827	Transient induced		-0.421469	-0.809623	1.41425	1.13479	Direct
Gm10509	0.904344	1.22928	1.00976	Induced sustained		-0.183242	-0.293666	-0.118743	0.17116	Indirect
Gm11549	1.39735	2.09047	1.71154	Delayed		1.08191	2.03147	1.02188	1.15714	Direct
Gm11627	-0.263589	-0.755871	-0.966023	Repressed		0.451897	1.31147	0.166028	-0.0218233	Indirect
Gm13051	1.69464	1.66246	1.81473	Transient induced		-0.144164	1.95023	0.0837626	1.78658	Indirect
Gm13154	1.02868	1.13398	1.28193	Induced sustained		-0.13019	0.544292	0.0618124	0.323041	Direct
Gm13157	1.11164	1.00665	0.967465	Transient induced		-0.148609	-0.270896	0.0528806	0.477149	Indirect
Gm13212	1.65366	1.5904	1.83857	Induced sustained		-0.220349	-0.556514	0.195879	0.841203	Direct
Gm13225	1.16406	1.06979	1.1242	Transient induced		-0.232268	-0.256525	0.303435	0.0976458	Indirect
Gm13247	1.51716	1.35302	1.86545	Transient induced		-0.069003	0.337291	0.140426	0.739653	Indirect
Gm14124	0.773949	0.734759	0.401517	Transient induced		-0.287283	-1.08948	-0.120175	-0.358097	Direct
Gm14139	0.918047	0.841353	0.641418	Transient induced		-0.0287108	-0.592454	-0.138645	-0.252987	Direct
Gm14295	1.14521	1.34765	1.16778	Induced sustained		0.0080659	0.594801	-0.156389	0.152178	Direct
Gm14403	0.363609	0.734323	0.711026	Delayed		-0.168971	-0.37207	-0.00965578	0.310174	Indirect
Gm16039	0.198045	0.817705	0.684741	Delayed		0.10987	-2.53708	0.0405344	-2.95527	Indirect
Gm16386	0.781452	1.10843	0.757693	Delayed		-0.444241	0.502423	0.427647	0.775681	Direct
Gm16702	-0.258228	3.27402	2.56938	Delayed		-0.880799	2.61227	-0.402533	1.26193	Direct
Gm17066	1.25752	1.07691	1.19274	Transient induced		-0.276431	0.546061	0.346651	1.29449	Indirect
Gm1976	0.161659	1.3147	1.34681	Delayed		-0.502391	-1.4069	0.0221797	-0.503587	Indirect
Gm20939	0.949951	0.717334	0.693964	Transient induced		-0.00482565	-0.713243	-0.14634	-0.642965	Direct
Gm2381	0.649911	0.703245	0.474495	Delayed		-0.204784	-1.02848	0.287136	-0.798251	Indirect
Gm3448	0.895636	1.92185	1.23694	Delayed		0.121953	3.91	-0.494779	3.27365	Direct
Gm3604	0.908078	1.12441	0.957962	Induced sustained		0.0132783	-0.680094	-0.0190719	-1.13953	Indirect
Gm4944	0.842733	0.897983	1.42332	Induced sustained		-0.182878	0.381847	0.136998	0.692042	Direct
Gm5124	0.600903	1.48901	0.751788	Delayed		-0.136119	1.1393	0.0848561	0.244963	Direct
Gm5141	0.673711	0.718146	0.661674	Delayed		-0.0595315	-0.775066	0.111314	-0.450234	Indirect
Gm527	0.399531	0.763417	0.952932	Delayed		0.423953	0.900366	0.429271	0.933567	Direct
Gm906	0.161437	1.48393	2.37168	Delayed		0.346183	0.550011	0.768366	-3.14106	Direct
Gm9776	0.196138	0.85709	1.19162	Delayed		0.103217	1.44493	0.0213504	0.227209	Direct
Gmfb	0.611803	0.704288	0.663638	Delayed		-0.193322	0.39924	-0.0968255	0.771985	Direct
Gnb5	0.343626	0.737099	0.770275	Delayed		0.279853	0.829065	-0.0420044	1.34776	Direct
Gng5	0.68713	0.831656	0.539303	Delayed		0.0900001	0.157879	-0.212407	-0.209258	Indirect
Gnpda2	0.606718	0.794944	1.12367	Delayed		-0.0754034	-0.955285	-0.163777	-1.22311	Indirect
Gopc	0.277705	0.715056	0.456583	Delayed		-0.0433577	0.188367	-0.0406901	-0.0836618	Indirect
Gpatch3	-0.131521	-0.761918	-0.746202	Repressed		0.340381	0.279338	0.0802349	1.44333	Indirect
Gpm6b	0.74165	1.23134	2.60818	Delayed		-0.507776	-1.90838	0.226056	-0.612139	Indirect
Gpr139	0.431637	1.2901	1.1055	Delayed		0.346204	0.142087	0.375394	-1.22692	Indirect
Gpr21	1.19945	1.63396	0.759881	Delayed		0.221562	1.35858	0.350096	-0.0871218	Direct
Gprc5c	-0.037431	-1.1132	-0.969962	Repressed		-0.00489103	2.04718	0.0914929	1.24928	Indirect
Gpx8	-0.220582	-0.721343	-0.737719	Repressed		0.299432	1.02549	-0.00924455	-0.196222	Indirect
Grin1	-0.535589	-1.57673	-1.70935	Repressed		0.0853373	-1.7828	-0.300866	-1.07577	Direct
Grm6	0.4132	4.43762	1.45358	Delayed		-0.066825	3.4686	0.362157	3.56337	Direct
Grrp1	-0.206737	-1.23036	-2.37293	Repressed		0.78627	1.17154	-0.0277867	-0.150069	Indirect
Gsc	2.4294	4.81118	4.2364	Induced sustained		1.3528	2.17064	0.61981	1.47067	Direct
Gt(ROSA)26Sor	1.32715	0.812305	0.927948	Transient induced		-0.248534	0.0537622	0.523276	-0.0968505	Indirect
GU332589	0.289071	-1.61415	-1.04628	Repressed		-2.5781	-3.63433	1.2305	0.417985	Direct
Gucy1a2	0.638867	1.46407	1.45218	Delayed		-0.797905	-0.0373686	0.125235	0.906376	Direct
Gucy2c	0.0336468	0.89178	1.87292	Delayed		0.152996	1.28732	-0.082619	1.52444	Direct
H2-Q10	0.163475	0.899159	0.489661	Delayed		0.227835	0.997105	0.144603	0.721753	Direct
H2-T23	-0.499733	-1.00966	-1.12125	Repressed		0.654209	-0.373608	0.0647917	-0.303944	Indirect
Has2	0.662059	1.08387	-0.318308	Delayed		0.130367	0.792207	0.13806	0.0567288	Direct
Has3	0.678052	1.76126	-0.476505	Delayed		-0.0107244	0.948234	0.475733	0.74184	Direct
Hes3	1.09591	-1.79983	-3.92406	Repressed		1.48505	3.8807	0.847581	4.15859	Indirect
Hist1h1c	-1.28077	-2.94086	-0.824759	Repressed		-0.620388	2.02427	-0.536434	0.412968	Indirect
Hlf	0.545816	1.76489	1.83379	Delayed		-0.195993	1.60778	0.14221	4.7622	Direct
Hoxa1	0.555098	-1.54538	-4.1849	Repressed		0.446137	1.36715	-0.391282	0.571256	Indirect
Hoxa2	0.446338	-1.36846	-3.55901	Repressed		0.481669	2.02375	0.0770486	1.02861	Indirect
Hoxa9	1.09346	2.26994	0.728343	Induced sustained		0.730845	2.25292	0.505932	1.66212	Direct
Hoxb1	0.232609	-0.735294	-2.5428	Repressed		0.638722	2.85296	-0.0892375	1.32503	Indirect
Hoxb2	-0.0588303	-1.44188	-2.18744	Repressed		0.948083	2.81915	0.15694	1.35587	Indirect
Hoxc8	1.53568	2.96785	-0.137086	Induced sustained		0.98328	3.80076	1.30608	2.52599	Direct
Hoxc9	0.629237	2.60006	-1.01799	Delayed		1.67427	3.9867	1.86599	3.80748	Direct
Hoxd8	1.21873	1.68994	1.00488	Induced sustained		0.632188	2.42982	1.03068	1.73163	Direct
Hoxd9	0.791502	2.91749	0.232736	Delayed		0.822566	2.70855	0.938834	2.67121	Direct
Hr	0.314617	-1.37759	-1.05197	Repressed		0.0314682	0.727652	0.135035	0.789295	Indirect
Hs6st2	0.338813	1.7737	0.770834	Delayed		-0.314222	-0.166916	-0.166855	0.527696	Direct
Hspa13	0.31517	0.801352	0.303007	Delayed		-0.00855373	-0.259417	-0.188054	-0.662134	Indirect
Htr3a	-0.142019	-1.41452	-0.737886	Repressed		0.016486	-2.60341	-0.0815984	-2.80575	Direct
Htr7	0.128965	1.14354	1.11253	Delayed		0.0349668	0.296628	-0.155427	-0.186932	Indirect
Id1	-0.254996	-3.0251	-5.4991	Repressed		0.450574	-0.646344	-0.145935	-1.16592	Direct
Id2	-0.113852	-2.76339	-4.33312	Repressed		0.0116017	-0.197502	-0.110432	0.228467	Indirect
Id3	-0.391402	-2.00619	-2.96521	Repressed		0.239871	-0.109272	-0.222514	0.0840983	Indirect
Ier3	-0.347858	1.60062	1.50104	Delayed		0.0460165	0.241811	-0.14454	-0.296396	Indirect
Ier5l	-0.0544467	-1.17821	-1.91398	Repressed		0.951924	3.63992	-0.0272236	2.71159	Indirect
Ifi35	0.952367	2.72581	2.1537	Delayed		0.666996	-0.735536	-0.0994356	0.311085	Indirect
Ifngr2	0.471051	0.86307	0.463689	Delayed		-0.15164	-1.00633	0.0233816	0.635294	Direct
Il17d	0.638439	1.39666	0.293037	Delayed		0.803659	3.2628	-0.336022	1.59832	Direct
Il17rc	0.238509	1.08404	0.334212	Delayed		0.0268267	-0.415167	0.134453	-0.910646	Indirect
Il17rd	0.209979	1.80473	1.04156	Delayed		-0.27534	-0.107373	0.154306	0.826622	Direct
Il33	-0.0815985	-1.19161	-0.883627	Repressed		0.138681	0.325996	-0.0382129	-1.13163	Direct
Insig1	-0.389158	-1.12478	-1.37754	Repressed		-0.200218	-3.5093	-0.226908	-1.56954	Direct
Insm1	0.948582	-3.06969	-2.06004	Repressed		0.489054	1.06313	0.497621	2.86451	Indirect
Irf1	1.05227	1.59968	0.521594	Induced sustained		1.17566	0.255794	0.829296	2.10721	Direct
Irf2bp2	0.742963	0.947726	0.813774	Induced sustained		0.77597	0.629585	0.712952	2.72719	Direct
Irgm1	0.504254	1.93047	0.407991	Delayed		0.310148	-0.65983	0.126055	0.0886211	Indirect
Irs1	0.215753	1.16181	0.579099	Delayed		-0.472875	0.560687	0.0191283	0.535013	Direct
Irx3	-0.127019	-2.30881	-4.74648	Repressed		0.0191095	-0.432651	-0.0942454	-1.69144	Direct
Irx5	-0.142375	-2.46005	-4.33174	Repressed		-0.14883	0.198836	0.0562639	-1.53187	Direct
Ism1	0.171703	1.7201	0.815233	Delayed		0.570918	2.8231	0.551995	2.69384	Direct
Itch	0.140445	1.03637	0.746937	Delayed		-0.193812	0.685921	-0.0833669	0.595456	Direct
Jak2	0.205461	1.35678	0.472106	Delayed		-0.294585	0.349693	-0.063729	0.5469	Direct
Jun	-0.517395	-2.09402	-2.62377	Repressed		0.437948	0.567921	-0.193929	0.530593	Indirect
Katnbl1	0.707407	0.950204	0.702676	Induced sustained		-0.101417	-0.82588	-0.10183	-0.239664	Indirect
Kazn	0.174552	0.752588	1.01762	Delayed		-0.208367	0.180151	0.0607382	1.81038	Direct
Kbtbd3	1.14582	1.29907	1.03222	Induced sustained		0.584	1.15051	0.272789	0.592143	Direct
Kbtbd7	0.570013	0.995403	0.783773	Delayed		-0.215314	-0.446201	-0.156763	-1.18038	Indirect
Kbtbd8	0.484461	0.88868	0.515009	Delayed		-0.254531	0.286656	-0.0726346	-0.480169	Indirect
Kcng3	0.465306	1.85854	0.86122	Delayed		-0.892377	-0.465479	-0.19627	-0.975305	Indirect
Kcnh1	0.0392678	1.0605	0.542018	Delayed		-0.479634	-0.714737	0.101175	0.00658331	Indirect
Kcnma1	0.25685	1.05128	1.03994	Delayed		-0.412895	0.611301	-0.199794	0.867782	Direct
Kcnmb4	0.280601	0.929494	0.335041	Delayed		-0.0878677	1.03115	-0.158494	1.28369	Direct
Kcnq3	-0.173912	1.82098	1.17392	Delayed		-0.537272	-0.233334	0.185551	0.297258	Indirect
Kdr	-0.0392434	1.54219	0.308587	Delayed		-0.344095	-1.49167	-0.0449562	-2.59809	Indirect
Kirrel2	0.555865	3.29946	1.75672	Delayed		0.463513	2.35818	0.817689	1.80756	Direct
Klf2	-0.623627	-3.3327	-3.4521	Repressed		0.177617	-1.70555	-0.623588	-4.31885	Direct
Klf4	0.279166	-2.49312	-0.966593	Repressed		0.596039	0.903347	-0.090784	0.369415	Indirect
Klf6	-0.368075	-1.94302	-1.29207	Repressed		-0.395165	-0.730106	-0.47651	0.148462	Direct
Klhl42	0.142575	0.778353	0.481748	Delayed		-0.205742	-0.131919	-0.113287	0.544862	Direct
Kras	0.384524	1.16445	0.896731	Delayed		-0.108132	0.684957	0.125032	0.762474	Direct
Krt8	-0.0439784	0.916866	-0.363049	Delayed		0.138865	0.0917609	0.0578105	-0.104731	Indirect
L1cam	0.04422	0.72789	0.262509	Delayed		-0.522239	-0.0962303	0.229694	0.477553	Indirect
L1td1	-0.0326161	0.815193	-0.0312132	Delayed		0.209811	0.370547	0.00684847	-0.283821	Indirect
L3hypdh	0.0258358	0.743536	1.0259	Delayed		-0.136837	1.05477	0.0785741	1.36411	Direct
Lactb2	0.467384	0.729889	0.745033	Delayed		-0.137144	-0.0863675	0.0221943	-0.163713	Indirect
Lamp2	0.838214	0.780827	1.21387	Induced sustained		-0.0835093	-0.175338	-0.0197378	1.39807	Direct
Laptm4b	0.185798	0.791269	0.231196	Delayed		0.112253	0.748335	-0.114957	0.69605	Direct
Lcmt2	-0.483157	-0.843342	-1.1902	Repressed		0.535904	-0.61917	-0.101005	-1.41013	Direct
Ldlrad4	-0.112202	0.764932	0.0589246	Delayed		-0.0866254	2.30786	0.0973566	1.42466	Direct
Lefty1	5.52782	7.54384	6.03189	Induced sustained		6.10422	6.71373	5.58953	4.98966	Direct
Lefty2	4.61443	8.4018	5.47591	Induced sustained		4.02654	6.26085	4.18698	3.7355	Direct
Lfng	0.361796	-1.53177	-1.52965	Repressed		0.553918	0.406471	0.303744	0.804053	Indirect
Lgals3bp	-0.265853	1.0248	1.89583	Delayed		-0.691884	-2.44539	0.162931	-0.0229347	Indirect
Lgalsl	0.583106	1.51362	0.426287	Delayed		-0.32679	0.0222411	-0.0929607	-0.0385334	Indirect
Lgi2	0.0136147	-0.808079	-0.854494	Repressed		-0.200852	0.341052	-0.296733	0.584124	Indirect
Lgr4	0.201143	1.55393	1.20442	Delayed		-0.30475	-0.326314	-0.0337631	0.278848	Indirect
Lhx1	0.786579	0.975263	2.29091	Delayed		0.222745	1.65529	0.677007	0.653503	Direct
Lhx2	-0.0332256	1.03251	-0.238378	Delayed		0.0478415	0.981418	-0.0205768	2.25821	Direct
Lhx5	-0.174564	-1.86358	-5.53927	Repressed		0.441673	3.27595	0.259276	3.13603	Indirect
Lhx6	0.175905	1.07778	1.24189	Delayed		-0.112005	1.05534	0.0416845	0.858534	Direct
Limd2	0.077843	0.703374	0.481744	Delayed		0.118827	0.804215	-0.0479863	-0.279059	Direct
Lix1	0.235515	1.41725	0.148179	Delayed		-0.06226	-0.962627	-0.0432282	-0.774366	Indirect
Lmbrd2	0.387442	0.769693	0.686269	Delayed		-0.573453	-0.426123	-0.025561	0.0653497	Indirect
Lmo2	0.267024	1.87612	-0.227264	Delayed		0.427876	3.34081	-0.349304	2.30485	Direct
Lmo7	-0.0614856	-0.82078	-0.727162	Repressed		-0.166377	-0.406535	0.0145664	-0.561841	Direct
Lox	0.536455	2.69342	1.20832	Delayed		0.173711	3.97448	0.621291	4.15683	Direct
Lpl	-0.194303	-0.754415	-0.605637	Repressed		-0.207511	0.449739	-0.0701131	0.946828	Indirect
Lpp	0.311353	0.724914	0.28397	Delayed		-0.857651	0.462137	-0.310511	1.22526	Direct
Lrif1	0.827163	0.715849	0.968515	Transient induced		-0.300106	0.12039	0.118618	1.52242	Indirect
Lrig3	-0.0630028	0.742383	0.740802	Delayed		-0.0300502	0.699636	0.137687	1.37031	Direct
Lrrc29	0.304389	0.851241	0.282804	Delayed		0.350169	-0.566826	0.39008	-0.547699	Indirect
Lrrc38	0.206153	-1.35059	-1.45386	Repressed		0.805238	1.80062	0.462991	1.20117	Indirect
Lrrc51	-0.247636	-1.04463	-0.773275	Repressed		0.180517	-0.681882	-0.264973	-1.06915	Direct
Lypd6	0.419303	0.831437	-0.0341475	Delayed		0.06341	-0.963334	-0.00641085	-1.35318	Indirect
Lypd6b	-0.0756584	1.24197	0.935074	Delayed		-0.593899	-0.695306	0.220649	-0.325031	Indirect
Lypla1	0.425622	0.71091	0.557331	Delayed		-0.341123	0.544826	-0.0877794	-0.106169	Direct
Lysmd2	0.336315	0.96243	0.457042	Delayed		0.290332	-0.378273	-0.182785	-2.01435	Indirect
Lysmd3	0.511456	0.793029	0.765016	Delayed		-0.595056	0.471188	0.0167203	0.470121	Indirect
Mab21l2	0.26754	1.69063	1.3885	Delayed		-0.330721	0.527187	0.547015	-0.00413222	Direct
Mab21l3	0.390188	0.844912	0.756204	Delayed		-0.121229	0.713821	-0.157461	0.151447	Direct
Mafk	-0.104557	-0.806348	-0.811188	Repressed		-0.195898	0.442672	-0.0503779	2.34386	Indirect
Maged2	-0.201748	0.89677	0.707361	Delayed		0.152232	0.243942	-0.00455373	-0.280946	Indirect
Man1c1	-0.078273	1.21514	0.486094	Delayed		-0.180041	1.65308	-0.113118	2.35475	Direct
Map1a	0.0393327	-1.1729	-0.90601	Repressed		-0.565955	-0.0811612	-0.192323	-0.414705	Indirect
Map3k15	-0.0125754	0.765995	0.80564	Delayed		-0.1096	0.680634	0.234	0.364011	Direct
Map4k1	-0.0194508	0.959089	0.388701	Delayed		0.0415887	1.15751	0.00190353	1.67738	Direct
Map6	-0.104023	-0.841248	-1.00832	Repressed		-0.0950942	-1.33288	0.229789	-0.463709	Direct
Mapk8ip2	-0.0114398	-0.888502	-0.876185	Repressed		-0.144396	1.1189	0.185463	1.90563	Indirect
Marcks	1.16935	1.13987	1.29845	Induced sustained		-0.35731	-0.386696	-0.175895	-1.12722	Indirect
Mas1	-0.00388757	-2.14991	-1.93558	Repressed		0.243843	0.465746	0.423804	0.495602	Indirect
Mbp	0.110002	-1.11759	-0.677593	Repressed		-0.140482	-1.46188	-0.119561	-0.334572	Direct
Mcc	0.355028	1.03867	-0.192023	Delayed		-0.302782	0.386096	-0.148477	0.115122	Indirect
Mdfic	0.715687	1.01843	1.24513	Induced sustained		-0.13236	-0.332344	-0.29194	-2.21869	Indirect
Mef2c	0.560679	1.05324	0.215757	Delayed		-0.0986967	-1.30019	-0.0756053	-1.15426	Indirect
Mex3b	0.830833	0.835628	-0.157229	Induced sustained		0.142944	0.249042	0.603778	2.63068	Direct
Mfap4	0.213397	2.55759	2.06519	Delayed		0.51212	4.94613	0.722747	4.28358	Direct
Mfsd7b	0.475783	0.762102	0.415192	Delayed		-0.0817514	1.00749	-0.137932	0.415016	Direct
Mgat5b	-0.0989308	-0.817757	-0.580658	Repressed		-0.077517	0.253823	0.279374	0.995107	Indirect
Micu3	0.546867	0.821597	1.4306	Delayed		-0.174926	1.37572	0.143445	1.61371	Direct
Mixl1	0.723442	2.53847	3.05741	Delayed		0.296093	2.64681	0.787138	2.95915	Direct
mKIAA1673	1.31082	1.23384	1.91208	Induced sustained		-0.102151	1.67419	-0.040248	2.40252	Direct
Mkx	0.0967208	1.30682	0.709601	Delayed		-0.224211	0.883476	-0.135172	1.20145	Direct
Mllt11	0.222779	0.98568	0.518387	Delayed		0.390541	1.34951	0.221912	0.62125	Direct
Mme	0.290842	1.20856	0.443138	Delayed		-0.200717	3.48167	-0.0714	2.90638	Direct
Mmp14	-0.056713	1.08833	-0.239637	Delayed		0.100934	0.757773	-0.0732346	-1.17904	Direct
Mmp25	-0.178956	1.36158	1.84725	Delayed		-0.49405	1.1334	-0.104953	0.289547	Direct
Mmp9	0.0794224	2.54524	-0.227112	Delayed		-0.09602	1.39509	0.00963392	2.02733	Direct
Mob1b	0.941994	0.941115	0.590619	Transient induced		-0.439086	0.508623	0.0643867	0.575898	Indirect
Mob4	0.346944	0.745974	0.578855	Delayed		0.0277921	0.505439	-0.120469	0.59384	Direct
Mogat2	-0.0312159	0.719319	0.492817	Delayed		-0.0165602	0.237906	-0.0452569	0.32565	Indirect
Mpc1	0.720396	1.77197	0.728339	Induced sustained		0.179968	1.90553	0.00435791	1.23485	Direct
Mppe1	-0.262405	-0.837029	-0.605268	Repressed		0.133919	0.436277	0.0257005	-0.380138	Indirect
Msrb2	-0.0980693	-0.779598	-0.567167	Repressed		0.3762	-0.491109	-0.041228	-1.07669	Direct
Msx1	0.841582	-0.73312	-3.29891	Repressed		0.80521	0.640365	0.490036	0.709418	Indirect
Msx2	0.543185	-1.21089	-2.73507	Repressed		0.629524	1.03467	0.0842597	0.991148	Indirect
Mt1	-0.526192	-0.87213	-2.40094	Repressed		0.162477	2.01753	-0.409619	2.38612	Indirect
Mthfd2l	0.353308	0.762724	-0.0273949	Delayed		-0.0525439	-0.514941	0.0574348	-0.321186	Indirect
Mtm1	0.525151	0.857196	1.19452	Delayed		-0.117415	0.465471	0.269321	0.725279	Direct
Mtss1	0.162304	0.779639	0.527382	Delayed		-0.0551375	0.68227	0.0646552	1.72713	Direct
Mup6	0.478484	2.26686	2.02659	Delayed		0.349315	0.982609	-0.529684	-0.583906	Direct
Myc	0.591899	0.862756	0.600706	Delayed		0.382692	1.28055	0.380382	0.283857	Direct
Mycl	0.259638	0.865742	0.726952	Delayed		0.116975	-0.401889	0.212792	-0.699636	Indirect
Naa30	0.960322	1.27964	1.06318	Induced sustained		-0.256261	0.631943	0.00591802	0.828497	Direct
Naa50	0.662855	0.829928	0.489362	Delayed		-0.20153	-0.538375	-0.102933	0.101562	Indirect
Nab2	0.317748	1.02473	0.0975187	Delayed		0.265582	1.43768	0.201604	0.531704	Direct
Nanog	1.21622	2.40659	0.425835	Induced sustained		1.0606	2.58667	0.559962	1.15356	Direct
Neat1	-0.647955	-1.30413	-0.0139392	Repressed		-0.444443	0.609739	1.19953	0.361847	Indirect
Nedd9	0.306131	0.917703	0.365377	Delayed		-0.0549417	0.0776836	0.115151	-0.665135	Indirect
Nefh	-0.0833423	-1.20582	-1.42989	Repressed		-0.206896	1.52291	-0.0821619	1.53354	Indirect
Neto2	0.557835	0.787537	0.304487	Delayed		-0.236299	0.393513	0.190993	-0.0785137	Indirect
Neurog1	0.438184	-5.29097	-5.78713	Repressed		0.724975	0.284431	0.663864	0.0324174	Indirect
Neurog2	0.302941	-3.42117	-1.5542	Repressed		0.361936	2.83215	0.117109	1.37985	Indirect
Neurog3	0.137674	-3.64688	-4.2379	Repressed		0.590153	0.9795	0.266999	0.862876	Indirect
Nodal	1.1716	1.48292	-0.128299	Induced sustained		1.48432	1.26531	0.935994	-1.00723	Direct
Notch3	0.0361034	0.720674	0.11787	Delayed		-0.275114	1.31287	0.0473916	1.12028	Direct
Nov	0.632823	1.38378	1.5267	Delayed		-0.300957	-0.959128	-0.250918	-1.56671	Indirect
Nova1	0.384979	0.963984	0.990051	Delayed		-0.0929687	1.05134	0.0724979	2.90779	Direct
Nox4	0.584951	1.15216	0.763494	Delayed		-0.508835	-0.239233	-0.297577	-0.136129	Indirect
Nphs1	1.61951	4.72404	3.84745	Delayed		-0.252971	4.45158	-0.315568	2.00832	Direct
Nphs1os	2.35834	6.34385	3.62266	Delayed		1.19299	4.88771	1.73968	3.10483	Direct
Npy	0.0753727	2.7285	1.45904	Delayed		0.323764	0.531948	-0.0615134	-1.10344	Direct
Nr0b1	-0.165983	-1.39432	-1.47299	Repressed		-0.0309275	-2.18187	-0.114524	-2.15734	Direct
Nrcam	-0.13897	2.41115	2.6164	Delayed		-0.244335	1.43353	0.0411974	1.76857	Direct
Nrp1	0.392426	1.84625	0.905486	Delayed		-0.439351	0.585595	-0.46785	0.533702	Direct
Nrxn1	0.445763	0.992793	1.23263	Delayed		-0.321234	-0.159031	0.323204	0.246582	Indirect
Nt5e	0.0131119	0.7387	0.289554	Delayed		0.227106	1.38023	-0.377642	-0.75443	Direct
Ntm	-0.298427	-1.02536	-1.65092	Repressed		-0.563011	-2.1292	0.114066	-0.194847	Direct
Ntn1	0.152327	-0.891044	-2.17065	Repressed		-0.302956	-0.912207	-0.0449166	0.929636	Direct
Nuak1	0.226168	1.41886	0.526574	Delayed		-0.00166379	1.75021	0.216373	2.55643	Direct
Nudt11	0.585568	0.748025	0.702944	Delayed		-0.188371	-0.898158	-0.0387622	-0.770447	Indirect
Oasl2	0.892138	4.33607	3.00498	Delayed		-0.662016	-0.449242	-0.747111	-0.364063	Indirect
Obscn	0.818318	2.32729	2.26583	Delayed		-0.649678	2.97127	-0.106144	1.61864	Direct
Oprk1	0.189487	1.03003	1.56571	Delayed		-0.496265	-0.727293	0.0862901	-0.808649	Indirect
Orc4	0.751306	0.991826	0.60035	Induced sustained		0.0367714	-0.0598071	-0.0106226	0.0914173	Indirect
Osbpl8	0.577559	0.77994	1.10643	Delayed		-0.500009	0.286862	0.112676	0.716984	Direct
Otop1	0.40522	-2.52588	-2.01171	Repressed		-0.332118	2.15651	0.433096	2.46405	Indirect
Otud4	0.364725	0.715635	0.242812	Delayed		-0.32735	-0.575462	-0.0454477	-0.406606	Indirect
Pak3	0.579413	1.17261	1.57302	Delayed		-0.581097	0.941158	0.00276238	1.5335	Direct
Papolb	1.47019	3.27797	1.82528	Delayed		0.633742	3.7722	0.944433	2.31385	Direct
Paqr5	0.62744	0.851524	1.30485	Delayed		-0.106411	-0.648281	0.297439	-0.462598	Indirect
Paqr8	0.147692	0.714865	0.949503	Delayed		-0.198605	-0.814409	-0.029842	-0.994031	Indirect
Parm1	0.0167809	1.19382	1.34134	Delayed		-0.62817	0.432705	0.0846954	0.739203	Direct
Parp10	-0.19274	1.24014	0.844098	Delayed		0.045561	-0.632812	-0.0265453	-1.36158	Indirect
Pbld1	-0.603124	-0.936347	-1.08201	Repressed		0.667987	-0.0322188	-0.134963	0.221927	Indirect
Pcdh1	0.0963414	-0.760995	-1.10987	Repressed		-0.16266	1.35855	0.225024	1.27941	Indirect
Pcdh19	0.358843	1.73152	1.04518	Delayed		-0.819307	3.3534	-0.0826724	1.25156	Direct
Pcdh7	0.25415	1.49739	-0.188528	Delayed		-0.244935	1.67848	0.0609196	0.640901	Direct
Pcdh8	-0.000721011	0.783121	-0.0998497	Delayed		-0.292921	2.97329	0.235149	2.06368	Direct
Pcdhga2	-0.146471	0.706534	0.410341	Delayed		-0.462273	-0.347153	-0.154345	-0.751084	Indirect
Pde4b	0.816707	2.12741	1.81649	Induced sustained		0.420343	1.89016	0.739903	1.97536	Direct
Pdgfa	0.180606	-1.02981	-1.52928	Repressed		0.281253	1.2439	0.143822	2.059	Indirect
Pdgfb	0.845454	0.842361	0.0119074	Transient induced		0.538377	3.48345	0.653303	4.27164	Indirect
Pdgfrb	0.166	0.907644	0.319901	Delayed		0.0518393	3.1264	-0.0724374	2.84137	Direct
Pdpn	-0.158659	-0.847322	-0.628387	Repressed		0.112742	0.73074	-0.165505	0.705188	Indirect
Pear1	0.238362	1.33161	1.6333	Delayed		0.180271	1.337	0.538898	0.56926	Direct
Peg3	0.0420404	-0.831313	-0.796993	Repressed		-0.586897	-0.631609	-0.0649614	-0.462968	Direct
Phox2b	-0.259277	-3.04671	-2.73723	Repressed		-0.0759077	-1.44016	-0.303096	-3.12953	Direct
Phyh	-0.157748	0.779466	0.671352	Delayed		0.163413	0.954064	-0.0736045	0.310157	Direct
Pid1	0.0658222	0.928699	-0.2505	Delayed		0.000797251	0.56629	-0.262688	-0.983518	Direct
Pitx2	0.841378	2.72601	1.71298	Induced sustained		0.947885	2.71469	0.526513	0.422742	Direct
Pkdcc	0.617754	2.61631	2.559	Delayed		0.740091	1.75325	0.323284	1.35394	Direct
Pkia	0.521247	0.734808	0.641067	Delayed		-0.12445	0.93772	0.0324324	-0.115011	Direct
Plagl1	1.12346	2.18123	1.3541	Induced sustained		-0.30164	0.718668	0.19994	0.754725	Direct
Plcb2	0.0937699	-1.76147	-1.25326	Repressed		0.0544585	1.53398	0.0777869	0.182415	Indirect
Plekha6	0.189058	-1.52509	-0.839909	Repressed		-0.305316	1.88341	0.0715251	2.31936	Indirect
Plekhd1	-0.263689	-0.822135	-0.56015	Repressed		-0.327821	-0.533574	0.58	-0.0120785	Direct
Plekhg1	-0.0753288	2.97066	1.78996	Delayed		-0.251481	0.801734	0.0114031	-0.68713	Direct
Plk3	0.038374	-1.32732	-1.39944	Repressed		0.55169	1.20137	0.424921	2.21424	Indirect
Pmepa1	1.63362	5.0225	4.36629	Induced sustained		1.69675	4.91492	1.5327	4.72563	Direct
Podxl	-0.0612775	-0.811095	-0.600632	Repressed		-0.152716	-0.948737	0.0488223	-0.503709	Direct
Pou2f3	0.171658	-0.813986	-0.588796	Repressed		0.12574	-0.30156	0.053828	-0.663284	Direct
Pou6f2	-0.0597027	3.58206	1.84048	Delayed		-1.45708	0.276716	-0.331545	1.53918	Direct
Ppip5k1	-0.199108	-0.743215	-0.672015	Repressed		0.4633	-0.429402	0.18872	-0.140656	Indirect
Ppp1cb	0.795802	0.973904	0.95022	Induced sustained		-0.301025	0.158349	-0.174851	0.154284	Indirect
Ppp1r14c	0.182907	1.21758	0.943572	Delayed		0.040505	0.870438	0.00499713	0.364408	Direct
Ppp1r2	0.426716	0.86087	0.536042	Delayed		0.0087979	-0.0445486	-0.0808991	-0.505382	Indirect
Ppp1r3d	0.425401	1.16948	1.84848	Delayed		0.231308	1.2512	0.0789525	2.0844	Direct
Ppp3r1	0.555107	0.826738	0.729699	Delayed		-0.0628219	-0.0538742	-0.174624	0.137204	Indirect
Ppp4r4	0.0637439	1.91006	1.56242	Delayed		-0.0460004	1.70898	-0.0355798	0.796943	Direct
Pptc7	0.45891	0.814172	0.653729	Delayed		-0.159109	0.10887	0.0873571	1.16762	Direct
Prdm1	0.469763	1.13724	-0.279314	Delayed		0.171616	1.47671	0.244328	-0.566104	Direct
Prelid2	-0.329127	-0.848854	-0.660506	Repressed		0.247227	-1.15262	-0.319526	-1.37836	Direct
Prickle2	0.14231	0.772052	1.47329	Delayed		-0.561112	-0.0190508	0.00835236	0.70736	Direct
Prph	-0.334866	-0.867663	-0.713528	Repressed		0.297521	0.117568	0.178462	1.45756	Indirect
Prr18	1.07646	3.71485	2.22457	Induced sustained		1.25369	2.9826	0.707523	2.56353	Direct
Prr5l	0.0543882	-0.755589	-1.06977	Repressed		-0.132201	1.41291	0.0891774	1.72355	Indirect
Prrc1	0.000852909	0.710844	0.837151	Delayed		-0.144828	-0.374606	0.105813	-0.753724	Indirect
Prrg1	1.11673	1.43097	1.4116	Induced sustained		-0.202156	-1.64108	0.136898	-1.19032	Indirect
Prss23	0.645586	1.2068	0.689593	Delayed		0.145416	-0.56306	-0.0450985	-0.47238	Indirect
Psmb8	0.0324621	1.62518	0.203789	Delayed		0.0111809	-0.0159953	-0.115355	-1.27167	Indirect
Ptbp2	0.415984	1.31698	0.896726	Delayed		-0.206778	-0.168018	0.160117	0.78785	Direct
Ptgs1	0.221083	2.71548	2.16164	Delayed		-0.737972	-0.980196	0.228362	-0.18934	Indirect
Pvr	0.109784	0.703185	0.0396035	Delayed		0.139112	0.91483	-0.0443277	0.382728	Direct
Pxdc1	-0.14812	0.785088	1.70975	Delayed		0.323811	0.321439	-0.19696	-0.43878	Indirect
Pycr2	0.197308	2.08211	0.771453	Delayed		0.667343	2.40618	0.046945	0.976078	Direct
Rab18	0.579448	1.08311	0.786864	Delayed		-0.00269948	-0.263678	-0.114019	-0.615732	Indirect
Rab2a	0.52774	0.797099	0.613076	Delayed		0.0208513	0.00966254	-0.167101	-0.277525	Indirect
Rab33b	-0.266534	-0.775609	-0.843811	Repressed		0.57959	-0.429982	0.18567	-0.286275	Indirect
Rab3a	-0.0220695	0.83175	0.806639	Delayed		0.403932	0.70655	0.239358	2.77508	Direct
Radil	-0.207279	2.24982	1.1252	Delayed		-0.00303186	1.66728	0.177877	0.964372	Direct
Rasgrp3	0.246939	-0.71092	-1.56426	Repressed		-0.0187368	2.3161	0.629624	1.69969	Indirect
Rbm3	0.355265	0.810486	-0.0243118	Delayed		0.0735461	-0.103562	-0.0464479	-0.868438	Indirect
Relt	0.300173	1.58743	-0.131706	Delayed		0.301637	1.90275	0.639613	2.29898	Direct
Rgma	0.0203099	-1.38197	-1.92172	Repressed		-0.0641317	-0.959838	0.147191	-1.20803	Direct
Rgs11	-0.169098	-0.779546	-0.536237	Repressed		0.25141	-1.13699	0.698802	0.34334	Direct
Rhob	-0.0816072	-1.53151	-1.74578	Repressed		0.216357	1.91224	-0.305803	0.453192	Indirect
Rin3	-0.213651	-0.78945	-1.37146	Repressed		0.326591	0.451419	0.232888	-0.725192	Direct
Rnf138	0.702076	1.12868	0.668289	Induced sustained		-0.116887	0.360159	-0.0149257	0.288798	Indirect
Rnpc3	0.672782	0.7751	0.649712	Delayed		0.0123212	-0.116524	0.128162	-0.443465	Indirect
Ror1	0.0847029	-0.919768	-0.927425	Repressed		-0.39341	-2.69006	-0.0853101	-2.01489	Direct
Rprm	-0.137245	0.849878	0.715328	Delayed		0.57301	0.350213	0.309512	-1.14215	Indirect
Rps6ka3	0.36765	0.838207	0.511128	Delayed		-0.181979	0.211481	-0.121227	-0.0164304	Indirect
Rreb1	0.158135	0.764441	0.0942386	Delayed		-0.370167	1.30817	-0.00147786	1.87437	Direct
Rsbn1	0.45328	0.825965	0.885304	Delayed		-0.4482	-0.415268	-0.00894017	0.154613	Indirect
Rsl1	0.0574752	0.864249	0.621499	Delayed		0.0208034	0.451733	0.0221277	1.38561	Direct
S100a10	-0.178885	0.826994	-0.253548	Delayed		0.422469	4.84558e-05	-0.178637	-0.924105	Indirect
Sag	-0.307804	-0.817405	-0.79483	Repressed		0.624424	-0.504417	0.286558	0.214568	Direct
Sall3	0.0608772	-0.866679	-1.14993	Repressed		-0.310264	-0.231793	0.0346106	3.18392	Indirect
Samd5	-0.0237245	1.70875	0.48448	Delayed		-0.481348	-0.834733	-0.0808188	-1.70069	Indirect
Samsn1	3.67606	2.78749	3.14011	Transient induced		-1.29904	-0.92607	0.302431	0.640591	Direct
Scamp1	0.183848	0.930133	1.4197	Delayed		-0.10876	0.315205	-0.09871	0.541275	Direct
Scn2b	0.0508802	0.760405	0.118687	Delayed		0.273701	1.35922	-0.215586	0.140412	Direct
Scn7a	0.13248	0.835058	1.50537	Delayed		-0.805501	-1.62995	-0.307728	-1.65017	Indirect
Scoc	0.552159	0.734869	0.284197	Delayed		-0.0399897	-0.925628	-0.102124	-1.63668	Indirect
Scrt2	0.147709	1.9367	0.693386	Delayed		0.647309	5.13124	0.389478	4.9042	Direct
Scube2	0.055897	3.96987	2.82531	Delayed		-0.498524	0.60321	-0.392746	1.12221	Direct
Scube3	0.177233	1.18629	0.489329	Delayed		-0.380475	3.64966	0.323719	4.83292	Direct
Selt	0.526269	0.792814	0.244918	Delayed		-0.0193161	0.454892	-0.0477266	-0.295933	Indirect
Sema3d	0.660642	1.11473	1.30939	Delayed		-0.370213	1.0423	-0.19007	-0.305608	Direct
Sema3e	0.211305	1.27761	0.516411	Delayed		-0.196413	-1.17279	-0.0067864	0.130382	Indirect
Sema5a	0.394235	0.821741	0.376589	Delayed		-0.624403	-3.70728	-0.128735	-2.65188	Indirect
Sema6d	0.135342	0.786922	0.120995	Delayed		-0.432062	0.162752	0.155396	-0.782402	Indirect
Sept1	-0.0819153	-1.03479	-0.877556	Repressed		0.472043	0.971794	-0.179339	2.47195	Indirect
Serp1	0.683137	0.912078	0.587421	Delayed		0.0935074	0.00816208	-0.0817563	-0.0533758	Indirect
Serpinf1	-0.221099	2.59095	3.04099	Delayed		0.45486	2.68727	-0.192804	0.951065	Direct
Sertad1	-0.215689	-0.718185	-0.704726	Repressed		0.426952	0.124287	0.046616	0.579833	Indirect
Sertad4	0.686477	0.880599	0.868801	Delayed		0.230503	2.18	0.201088	3.25351	Direct
Sgk1	-0.0383928	0.70969	-0.112532	Delayed		-0.199801	-1.45053	-0.189016	-2.16722	Indirect
Sh3bgrl	1.12052	0.992564	0.965714	Transient induced		-0.24317	-1.27939	-0.0802607	-1.64466	Direct
Shc4	0.17785	0.999377	1.12508	Delayed		-0.147731	-0.310328	-0.0415253	-0.0649879	Indirect
Shisa2	0.283707	0.725604	0.629619	Delayed		-0.372174	-0.12532	0.196529	-0.0747638	Indirect
Shisa3	1.06543	3.47366	3.73577	Induced sustained		0.446372	3.66554	0.689437	3.62699	Direct
Shisa5	0.0607115	0.902092	0.537636	Delayed		-0.0176917	0.642039	0.0736826	0.0287534	Direct
Siglec1	-0.458958	-1.02754	-1.0699	Repressed		0.606519	-0.534468	0.490996	-0.0480233	Direct
Six1	0.105665	1.43744	0.604229	Delayed		-0.460787	2.02222	0.196635	0.641052	Direct
Six4	0.906332	0.971491	0.602334	Induced sustained		-0.0734781	1.14226	0.449029	1.39517	Direct
Ski	0.304955	1.39478	0.778777	Delayed		-0.0926659	0.971069	0.165054	0.572993	Direct
Skil	0.581219	0.826155	1.05244	Delayed		-0.000660401	0.566571	0.0902555	1.88877	Direct
Slc26a7	0.52409	1.28922	1.50794	Delayed		-0.455004	0.0116619	0.053932	-0.587588	Indirect
Slc27a2	-0.132963	0.886738	1.95668	Delayed		0.272603	0.687717	0.569071	0.251418	Direct
Slc28a1	-0.0491932	-1.46103	-0.843009	Repressed		0.0249674	1.63646	-0.139511	-0.215882	Indirect
Slc30a1	0.201511	-1.25518	-1.27446	Repressed		-0.114721	1.52225	0.14012	2.22181	Indirect
Slc30a2	0.188516	-1.5258	-1.17603	Repressed		0.126139	2.54292	0.0182037	3.17393	Indirect
Slc30a4	0.548018	0.753166	0.971062	Delayed		-0.39398	0.674342	0.0432316	1.02977	Direct
Slc35g2	-0.238909	-2.0541	-1.92153	Repressed		0.0412969	1.51715	-0.0859049	0.99763	Indirect
Slc39a8	0.0413699	0.777902	0.720263	Delayed		-0.163128	-0.185621	-0.0176933	-9.84421e-05	Indirect
Slc46a3	-0.105788	0.944221	1.24967	Delayed		-0.153653	0.853766	0.0368804	1.40434	Direct
Slc6a15	0.00894315	1.55554	2.37689	Delayed		-0.108112	2.01126	0.0596462	4.14604	Direct
Slc7a7	0.0161689	1.20691	1.52947	Delayed		0.17081	0.115846	-0.0181536	0.189246	Indirect
Slc9a6	0.323823	0.83448	0.893422	Delayed		-0.0851144	1.0636	-0.151093	0.10181	Direct
Slco4c1	1.4047	1.8706	2.05997	Delayed		-0.0112227	1.92999	0.279047	2.38808	Direct
Slfn5	-0.487291	-0.963904	-0.885477	Repressed		0.517521	-0.409054	0.287008	0.127766	Indirect
Slitrk2	0.0459144	-2.28784	-3.46441	Repressed		-0.168245	-0.663702	0.198829	-1.23351	Direct
Smad1	0.280018	0.76544	0.348423	Delayed		-0.0911838	0.116407	0.0493975	0.256951	Indirect
Smad7	1.88398	1.43627	0.399178	Transient induced		1.21742	1.55405	1.55515	3.7467	Indirect
Smim14	0.0554905	0.78914	1.02677	Delayed		0.182848	0.974377	-0.101689	0.54267	Direct
Snai1	0.475334	-1.52978	-1.59695	Repressed		0.626103	1.17765	0.625017	2.48413	Indirect
Socs3	0.886824	-0.660222	-1.26062	Repressed		0.858595	1.6463	0.860406	2.94941	Indirect
Sorbs2	0.380176	0.800094	0.480636	Delayed		-0.299853	-1.55279	0.0209635	-0.594119	Indirect
Sos2	0.374817	0.714236	0.957873	Delayed		-0.137423	1.40281	0.0653344	1.1106	Direct
Sox14	-0.0664327	-1.83272	-0.988562	Repressed		0.352641	0.743782	0.160805	0.66747	Indirect
Sox3	-0.232043	-1.06021	-0.922165	Repressed		0.0819163	0.364756	-0.00584203	0.172888	Indirect
Sox6	0.243445	0.874457	1.54715	Delayed		-0.474147	1.97741	-0.2344	3.09468	Direct
Spaca6	1.79567	2.23691	2.18473	Induced sustained		2.87054	3.97823	3.2336	3.13524	Direct
Spats2l	0.083007	2.47966	1.37992	Delayed		-0.247782	0.986078	0.0370976	0.690253	Direct
Spc25	0.225777	1.04693	0.32101	Delayed		0.25362	-0.376908	-0.183684	-1.22342	Indirect
Spock1	-0.346377	0.736278	1.80152	Delayed		-0.168894	0.540571	0.105159	0.625722	Direct
Spry1	0.160066	1.16266	0.711836	Delayed		0.234122	0.273297	0.159011	1.19417	Direct
Spry4	-0.354691	-0.765405	-1.18177	Repressed		-0.261709	-0.940453	-0.0421587	0.158037	Direct
Srsf1	0.626051	0.871951	0.265966	Delayed		-0.151219	0.332512	0.138888	0.660736	Direct
Ssc5d	-0.212622	-0.777942	-0.632183	Repressed		-0.119694	0.200583	0.603196	1.46149	Indirect
St8sia4	0.86417	1.60642	2.36787	Induced sustained		-0.575695	-0.67642	-0.10951	-1.26251	Indirect
Stard8	0.239639	2.06692	0.872479	Delayed		-0.347561	-0.665873	0.0528116	-0.629844	Indirect
Steap2	0.280757	1.45023	1.69224	Delayed		-0.269233	1.39571	0.191532	0.679768	Direct
Stk17b	0.348269	0.772032	0.785792	Delayed		-0.0150562	0.537332	-0.0862419	0.481491	Direct
Stx7	0.247264	0.848228	1.0702	Delayed		0.082269	0.540125	-0.0384729	0.174641	Direct
Styx	0.84114	1.01487	0.771743	Induced sustained		-0.382502	0.812247	0.189097	0.313096	Direct
Sulf1	0.0631011	0.754921	0.0353276	Delayed		-0.338085	-1.24628	-0.036677	-0.735807	Indirect
Susd5	-0.0510959	-1.26038	-1.32846	Repressed		-0.238301	1.16142	-0.245921	0.812968	Indirect
Syndig1	0.385633	1.22383	-0.0822809	Delayed		-0.189412	1.87828	-0.357792	1.30231	Direct
T	0.494691	3.93319	1.68187	Delayed		0.458936	2.79975	0.0696853	1.62893	Direct
Tal2	-0.280447	-2.90162	-5.06742	Repressed		0.0129554	-1.56283	0.103236	-2.79837	Direct
Tanc1	0.10564	0.713704	0.414994	Delayed		-0.328124	-0.20691	0.0655843	0.32442	Indirect
Taok3	0.00825368	2.972	2.31217	Delayed		-0.0525511	1.31491	0.153189	2.9506	Direct
Tapbp	0.0642465	1.14988	1.08877	Delayed		0.0444503	0.106833	0.017476	1.02926	Direct
Tbc1d9	-0.0509216	1.09246	1.30812	Delayed		-0.162581	0.784023	0.143629	2.0656	Direct
Tbx3	0.376433	-1.86663	-2.55197	Repressed		0.11457	1.35231	0.312121	1.78615	Indirect
Tcerg1l	-0.11813	0.786894	1.12354	Delayed		-0.00912028	1.8258	0.0952881	1.16946	Direct
Tdgf1	0.744604	4.55021	3.25064	Induced sustained		0.86526	2.50436	-0.00230643	1.38621	Direct
Tdrd7	-0.124306	1.29014	0.793945	Delayed		-0.00796164	-1.31836	0.0418138	-1.16946	Indirect
Tex30	0.503424	0.792085	0.249372	Delayed		0.208097	0.469369	-0.231464	-0.0557025	Indirect
Tfap2a	-0.173162	-2.78768	-3.90886	Repressed		-0.0377774	1.21565	-0.0838896	0.53441	Indirect
Tfap2c	0.107692	-1.78195	-3.32045	Repressed		0.138334	0.568203	-0.200777	-0.0564766	Indirect
Tgfb2	0.305625	0.725795	-0.053213	Delayed		-0.070326	1.357	0.103854	2.28602	Direct
Tgfb3	0.0721755	1.08483	0.996309	Delayed		0.0365412	0.092979	0.0540015	-0.857351	Indirect
Tgfbr3	-0.131532	1.08842	0.105156	Delayed		-0.371152	-1.78141	-0.237387	-1.19285	Indirect
Timp4	-0.125393	2.05576	1.00036	Delayed		0.682075	1.51779	-0.105496	-0.267792	Direct
Tlx2	-0.333271	-2.82028	-4.5726	Repressed		0.810883	3.41624	0.354434	2.11366	Indirect
Tm2d1	0.668689	0.794076	0.861564	Delayed		0.130415	0.855411	-0.120717	0.236433	Direct
Tm9sf3	0.493272	0.765494	0.578808	Delayed		-0.118969	-0.147573	-0.157628	-0.903786	Indirect
Tmed7	0.482612	0.740707	0.535229	Delayed		-0.406267	-0.481358	-0.0576162	-0.24127	Indirect
Tmem119	0.467774	0.884127	0.754215	Delayed		0.792921	2.65015	0.606316	2.85653	Direct
Tmem136	0.0849148	0.736127	0.650433	Delayed		0.192128	0.0909994	0.229761	-0.495622	Indirect
Tmem246	-0.103569	0.707747	0.539141	Delayed		-0.00526579	-0.118031	-0.135891	-0.311211	Indirect
Tmem30a	0.694235	1.08032	1.07988	Delayed		-0.0453708	0.485946	0.0364853	-0.0593865	Indirect
Tmem38b	-0.105564	-0.779349	-0.613533	Repressed		0.0804633	0.180103	0.118815	0.821143	Indirect
Tmem47	1.00716	1.1129	1.40678	Induced sustained		-0.309345	-0.19082	0.14913	-1.02971	Indirect
Tmem63a	0.247729	3.38654	3.18524	Delayed		0.344386	3.3488	0.196025	2.20227	Direct
Tmx1	0.596479	0.82453	0.6096	Delayed		-0.158458	0.194947	-0.0550383	-0.0188363	Indirect
Tnc	0.271238	1.40181	0.180472	Delayed		-0.202878	1.11383	0.087376	0.193106	Direct
Tnfrsf4	-0.0299073	-1.17881	-1.55446	Repressed		0.227142	-0.172054	1.0019	1.22621	Indirect
Tnfsf9	0.0968162	0.725044	0.143788	Delayed		0.349309	0.886627	0.41467	0.195498	Direct
Tnrc18	-0.0359541	0.79694	0.0626897	Delayed		-0.240366	2.47679	-0.0202123	1.40746	Direct
Trap1a	-0.0019627	1.26141	0.903332	Delayed		0.21637	-1.04911	-0.320917	-1.8635	Indirect
Trh	-0.135032	2.14333	1.06811	Delayed		0.286109	-1.26921	-0.194778	-1.25783	Indirect
Trim67	-0.222869	3.48518	3.74969	Delayed		0.437895	3.97175	0.169111	3.51051	Direct
Ttbk1	-0.00876688	-1.11461	-1.17937	Repressed		-0.497128	1.04115	0.0286955	0.814593	Indirect
Twist1	0.409941	0.855916	0.463905	Delayed		-0.270119	0.299896	-0.0974937	-0.105791	Indirect
Ube2d3	0.812889	0.923826	0.638575	Induced sustained		-0.0615519	0.170935	-0.136577	0.0276306	Indirect
Ube2k	0.223662	0.910431	0.556685	Delayed		-0.0585454	0.580168	-0.0936481	0.576216	Direct
Ube2v2	0.724122	0.788687	0.452053	Induced sustained		0.206715	0.160191	-0.168023	-0.331588	Indirect
Ube2w	0.671199	0.984811	0.915921	Delayed		0.0270983	0.797131	0.0128879	0.480307	Direct
Ube3a	0.5556	0.760704	0.620766	Delayed		-0.464162	-0.263856	-0.0495478	0.200641	Indirect
Ubr7	0.169839	1.39664	1.13541	Delayed		0.0862593	1.14657	-0.0154	0.661984	Direct
Ugcg	0.390297	1.07966	0.702733	Delayed		-0.12541	-0.152074	-0.175395	-0.493183	Indirect
Unc13d	-0.32411	-1.05918	-1.32509	Repressed		0.653717	0.00627742	0.177532	0.0796685	Indirect
Unc80	0.298532	0.812607	0.209882	Delayed		-0.206274	2.57245	0.162024	1.74204	Direct
Usp14	0.507766	0.752911	-0.0550577	Delayed		-0.117447	0.145115	-0.122492	-0.11608	Indirect
Usp28	-0.202341	-0.806652	-0.531886	Repressed		-0.288569	-1.17371	-0.125001	-0.456087	Direct
Utrn	0.0961257	1.18776	1.18371	Delayed		-0.463367	0.247586	-0.251652	0.371629	Indirect
Uty	0.773098	1.06718	1.30499	Induced sustained		-0.229334	0.792746	-0.0425577	1.59094	Direct
Vamp7	0.698443	0.747933	0.421486	Delayed		-0.207821	-0.575747	-0.0707423	-1.31819	Indirect
Vcan	0.0799715	-1.05963	-0.696294	Repressed		-0.492575	-0.632168	-0.154432	0.301794	Direct
Vmn2r-ps129	-0.547592	-0.999214	-0.510292	Repressed		0.591168	0.217075	0.00568432	0.533865	Indirect
Wasl	0.525347	0.704399	0.718935	Delayed		-0.189861	-0.10151	0.0956433	0.355786	Indirect
Wif1	1.04359	1.48146	1.8578	Delayed		-0.706349	0.0145223	-0.0912231	-0.159912	Indirect
Wnt11	0.846866	2.60394	1.41128	Induced sustained		1.36307	3.93863	0.393464	3.3385	Direct
Wnt3	1.57806	3.08811	0.798201	Induced sustained		1.80687	4.546	1.02719	3.83875	Direct
Xbp1	-0.0983708	0.752906	-0.275625	Delayed		-0.0525863	-0.95986	-0.0195092	-1.0355	Indirect
Xiap	0.518011	0.878555	0.689379	Delayed		-0.43929	-1.07933	-0.088991	-0.971847	Indirect
Yaf2	0.498046	0.900957	0.248826	Delayed		0.0418433	1.32416	0.0353561	1.07107	Direct
Ypel2	0.579301	0.952918	0.739428	Delayed		-0.190686	0.708742	0.303449	2.78263	Direct
Zbtb26	0.610657	0.835651	0.569521	Delayed		-0.281698	0.798113	0.0999148	0.782551	Direct
Zbtb8b	-0.0451889	0.79444	0.714753	Delayed		0.10138	-1.00628	-0.0529089	-1.626	Indirect
Zfp120	0.490042	0.720758	0.807668	Delayed		-0.0480663	-0.481691	-0.0665888	0.525825	Direct
Zfp174	0.273981	1.36748	1.75419	Delayed		-0.464221	0.327589	0.526315	-0.32278	Indirect
Zfp248	0.251092	0.70372	0.350117	Delayed		-0.112885	-0.247872	-0.0235791	0.0560259	Indirect
Zfp322a	0.124742	0.714324	0.576959	Delayed		-0.192914	-0.828671	-0.0527973	-0.995969	Indirect
Zfp345	0.810326	0.841062	0.635854	Induced sustained		0.138226	-0.378999	-0.154464	0.209905	Indirect
Zfp354c	0.30035	0.868059	0.648613	Delayed		-0.290213	-0.802673	0.0119296	-0.288873	Indirect
Zfp36l2	0.0853793	-0.701624	-1.51085	Repressed		-0.0542486	-1.54192	0.00958485	-0.381637	Direct
Zfp385c	-0.101888	1.32694	1.75592	Delayed		-0.453185	1.87455	0.627388	2.39036	Direct
Zfp397	0.4301	1.01418	1.12048	Delayed		-0.254384	-0.191728	0.23423	-0.395814	Indirect
Zfp40	0.84692	1.0332	0.997462	Induced sustained		-0.156714	-0.0507675	0.0505952	0.0909815	Indirect
Zfp442	0.758729	0.761319	0.710946	Induced sustained		-0.275595	-1.49449	-0.0674983	-0.709033	Indirect
Zfp449	0.132128	0.71534	0.459106	Delayed		-0.232533	-1.10409	-0.130497	-1.18961	Indirect
Zfp458	0.685222	1.075	0.866263	Delayed		-0.414443	0.597828	0.193275	1.14643	Direct
Zfp52	0.81163	1.11312	0.90383	Induced sustained		-0.37191	-0.783913	-0.308842	-0.969071	Indirect
Zfp534	1.15338	1.13249	1.10239	Transient induced		0.0428841	1.45884	0.169269	1.3385	Indirect
Zfp558	0.135359	0.994534	1.1351	Delayed		-0.193212	-2.26708	0.0318637	-2.61442	Indirect
Zfp600	0.923274	0.752516	1.52247	Transient induced		-0.194237	0.241342	0.3228	0.143844	Indirect
Zfp654	0.760829	0.830312	0.595207	Induced sustained		-0.277344	1.87778	0.0971496	2.53369	Direct
Zfp677	0.572649	0.979765	0.890951	Delayed		-0.0666587	-0.0788146	0.0901057	0.314571	Indirect
Zfp711	0.866333	0.783501	1.02719	Induced sustained		-0.327316	2.6701	0.295514	2.22746	Direct
Zfp72	0.37909	0.72193	0.572703	Delayed		0.098843	0.582718	-0.0755405	0.771741	Direct
Zfp758	1.52868	1.77596	1.82847	Induced sustained		-0.5007	0.456288	0.095923	0.822814	Direct
Zfp760	0.213864	0.701279	0.671138	Delayed		-0.279053	-1.00527	-0.0460062	-1.51318	Indirect
Zfp800	0.432965	0.899843	0.760346	Delayed		-0.178813	-0.30119	0.0153331	0.101651	Indirect
Zfp808	1.23968	1.04721	0.897075	Transient induced		-0.225021	-0.809858	-0.0855736	-1.08035	Direct
Zfp820	1.03836	1.0199	1.05233	Induced sustained		-0.365295	-0.770067	0.0819552	-0.4287	Indirect
Zfp934	0.931416	0.832615	0.593473	Transient induced		-0.113519	-0.86539	-0.107205	-0.860497	Direct
Zfp935	0.810258	0.924772	0.760745	Induced sustained		-0.121083	-0.272634	0.0653269	-0.0614932	Indirect
Zfp942	1.13556	1.18701	1.23428	Induced sustained		-0.220845	0.242555	0.130048	1.59876	Direct
Zfp943	0.948871	0.961388	1.21064	Induced sustained		-0.158534	0.560604	-0.006837	1.06666	Direct
Zfp944	0.904249	0.865407	1.1139	Induced sustained		0.128216	-0.434966	0.16206	0.465073	Indirect
Zfp946	0.917966	0.874742	1.52734	Induced sustained		-0.0175204	0.805235	0.223717	1.10816	Direct
Zfp947	1.23862	1.28498	1.54392	Induced sustained		-0.0840624	0.339895	0.00484372	0.546177	Direct
Zfpm2	-0.167561	1.35476	-0.393854	Delayed		0.104292	0.186835	0.0539807	-0.235672	Indirect
Znrf3	0.216108	0.739802	-0.00889299	Delayed		-0.435773	0.226754	0.0983695	1.13102	Direct
Zxdb	0.274842	0.811923	0.405459	Delayed		-0.0539966	0.543782	0.14331	0.73817	Direct

## Sheet: HIgh confidence SMAD2 peaks
					High confidence SMAD2 peaks
Table S1. High confidence SMAD2 consensus peaks list
	Peak information							Peak classification (0=NO, 1=YES)								SMAD2 ChIP, MACS Fold Enrichment score				SMAD2 ChIP, Normalized Reads				H3 ChIP, log2FC relative to SB-431542 (SBS ±2.5 kb)				H3K27Ac ChIP, log2FC relative to SB-431542 (SBS ±2.5 kb)				H3K9Ac ChIP, log2FCrelative to SB-431542 (SBS ±2.5 kb)
Peak_ID	contributing Peaks	consensus Summit	chr	peak_start	peak_end	width	Associated_gene	Induced_sustained	Delayed	Transient_induced	Repressed	Baseline_on_induced	Baseline_off_induced	1hr_Peak	8hr_Peak	SB	Activin_1hr	Activin_8hr	Untreated	SB	Activin_1hr	Activin_8hr	Untreated	Activin_1hr	Activin_4hr	Activin_8hr	Untreated	Activin_1hr	Activin_4hr	Activin_8hr	Untreated	Activin_1hr	Activin_4hr	Activin_8hr	Untreated
consensus_chr2_167058802_167059178	Activin_8hr_SMAD2_peak_3032	167058926	chr2	167058802	167059178	377	1500012F01Rik	0	1	0	0	1	0	0	1			4.75254		15.2502	23.2757	78.9015	46.6935	-0.0128596	-0.568806	-0.528456	-0.46596	-0.0173796	0.752054	1.18519	1.40775	-0.152253	0.624525	0.281146	0.951992
consensus_chr2_167063163_167063368	Untreated_SMAD2_peak_1484	167063274	chr2	167063163	167063368	206	1500012F01Rik	0	1	0	0	1	0	0	1				3.09347	22.8753	18.0199	45.0866	46.6935	0.249479	0.348191	0.249658	0.243248	-0.0334139	-0.0379448	-0.150792	0.0598545	0.0320042	-0.462155	-0.839856	-0.297757
consensus_chr6_58595576_58595877	Activin_8hr_SMAD2_peak_4192,Untreated_SMAD2_peak_2074	58595739	chr6	58595576	58595877	302	Abcg2	0	1	0	0	1	0	0	1			7.05876	7.39977	17.5377	39.043	110.115	78.4849	-0.0103183	-0.317166	-0.0228339	-0.235697	0.204804	0.0427895	0.18056	0.247152	0.240505	-0.0395994	-0.264955	0.149578
consensus_chr4_126465731_126466196	Activin_8hr_SMAD2_peak_3663,Untreated_SMAD2_peak_1799,Activin_1hr_SMAD2_peak_532	126465967	chr4	126465731	126466196	466	Ago1	0	1	0	0	1	0	1	0		11.5346	12.8839	23.2243	20.5878	119.382	205.491	223.533	-0.453503	-0.168631	-0.205955	-0.0933811	1.28998	0.899923	0.885509	1.42105	1.31203	0.628814	0.471648	1.05327
consensus_chr16_8788044_8788566	Activin_8hr_SMAD2_peak_2019,Untreated_SMAD2_peak_1009	8788362	chr16	8788044	8788566	523	AK013883	0	0	1	0	0	1	0	1			17.9634	5.29803	16.0127	42.0463	164.739	54.6414	-0.0347921	0.107806	-0.334907	-0.0280752	0.636417	1.0521	1.03774	1.16422	0.72751	0.796377	0.67781	0.943862
consensus_chr16_8769190_8769359	Activin_8hr_SMAD2_peak_2017	8769266	chr16	8769190	8769359	170	AK013883	0	0	1	0	0	1	0	1			5.08736		12.2002	16.5182	31.2138	24.837	0.0229517	-0.145238	-0.219351	-0.315944	0.312749	0.461878	0.65006	0.700648	0.193199	0.340887	0.655454	0.517129
consensus_chr16_8778570_8779080	Activin_8hr_SMAD2_peak_2018	8778821	chr16	8778570	8779080	511	AK013883	0	0	1	0	0	1	0	1			4.89625		19.8253	42.0463	95.3755	52.6544	0.0846583	-0.081057	-0.0708102	-0.206435	0.644838	0.655982	0.576817	0.804673	0.792689	0.554974	0.490464	0.72394
consensus_chr16_8829488_8829637	Untreated_SMAD2_peak_1010	8829594	chr16	8829488	8829637	150	AK013883	0	0	1	0	0	1	0	1				5.09907	6.10008	10.5116	13.0057	32.7848	0.545451	0.290173	0.0308684	-0.235291	-0.0455729	-0.0829443	-0.119025	0.425355	-0.022905	-0.625565	-0.393991	0.209681
consensus_chr8_4436040_4436209	Untreated_SMAD2_peak_2393	4436102	chr8	4436040	4436209	170	AK030646	0	0	1	0	0	1	0	1				4.52082	13.7252	18.7707	25.1444	30.7979	-0.536067	-0.235628	-0.38135	-0.647246	0.769987	0.543565	0.503781	1.05602	0.747042	0.632068	0.342218	0.956106
consensus_chr8_4436476_4436884	Activin_8hr_SMAD2_peak_4750,Untreated_SMAD2_peak_2394	4436693	chr8	4436476	4436884	409	AK030646	0	0	1	0	0	1	0	1			7.08678	10.7929	13.7252	39.043	107.514	84.4458	-0.453842	-0.236615	-0.482802	-0.744887	0.713654	0.529572	0.476195	1.04852	0.782274	0.568687	0.324571	1.06509
consensus_chr8_4582747_4582992	Activin_8hr_SMAD2_peak_4751	4582828	chr8	4582747	4582992	246	AK030646	0	0	1	0	0	1	0	1			4.36211		15.2502	11.2624	34.682	20.8631	0.355223	0.112028	0.104611	0.144014	0.543924	1.14643	0.743906	0.487568	0.304346	0.436126	0.492517	-0.0305665
consensus_chr3_89800149_89800499	Activin_8hr_SMAD2_peak_3257,Untreated_SMAD2_peak_1608,Activin_1hr_SMAD2_peak_479	89800291	chr3	89800149	89800499	351	AK040741	0	1	0	0	1	0	1	0		4.07104	8.45513	3.97957	16.7752	36.7905	125.722	43.7131	0.194113	0.125568	-0.463638	-0.0383911	0.60317	1.14167	0.959909	0.994764	0.500191	1.08456	0.654266	0.737528
consensus_chr3_89836907_89837218	Untreated_SMAD2_peak_1610,Activin_8hr_SMAD2_peak_3259	89837054	chr3	89836907	89837218	312	AK040741	0	1	0	0	1	0	0	1			4.8955	4.29395	11.4377	24.0265	39.0172	39.7392	0.0340365	0.297808	-0.00292586	-0.172154	0.092694	0.707218	0.531498	0.350685	0.552662	1.02288	1.08209	0.325825
consensus_chr3_89836176_89836827	Untreated_SMAD2_peak_1609,Activin_8hr_SMAD2_peak_3258	89836439	chr3	89836176	89836827	652	AK040741	0	1	0	0	1	0	0	1			4.3606	8.85628	17.5377	29.2823	72.8322	120.211	0.0935917	0.283281	0.00650283	-0.128745	0.291215	0.650007	0.454189	0.454017	0.515244	0.9901	0.915581	0.2336
consensus_chr7_81480831_81481312	Activin_8hr_SMAD2_peak_4595,Untreated_SMAD2_peak_2312,Activin_1hr_SMAD2_peak_699	81481073	chr7	81480831	81481312	482	Ap3b2	0	1	0	0	1	0	1	0		6.10656	9.3928	15.2972	16.0127	69.827	169.942	122.198	0.247385	0.0619811	0.0695452	-0.0867296	1.172	1.15051	1.34333	1.30872	0.884539	1.07703	0.852776	1.075
consensus_chr7_81497209_81497360	Activin_8hr_SMAD2_peak_4596	81497264	chr7	81497209	81497360	152	Ap3b2	0	1	0	0	1	0	0	1			3.01149		5.33757	17.269	28.6126	14.9022	0.348015	0.493169	-0.00963661	-0.133584	0.315508	0.767678	0.542515	0.482707	0.345713	0.940221	0.624343	0.0860408
consensus_chr1_191120954_191121020	Activin_1hr_SMAD2_peak_60	191120980	chr1	191120954	191121020	67	Atf3	0	0	0	1	0	0	1	0		5.45226			9.15012	31.5348	16.4739	18.8761	-0.0203323	-0.120078	-0.41507	-0.30291	0.119707	0.431126	0.379161	-0.30965	0.0457777	0.561567	0.758847	-0.426297
consensus_chr1_191190073_191190359	Activin_8hr_SMAD2_peak_377	191190233	chr1	191190073	191190359	287	Atf3	0	0	0	1	0	0	0	1			3.51382		18.3002	21.774	57.2253	26.824	-0.0842395	0.273169	-0.251829	-0.280385	0.807637	0.608464	0.809166	0.398451	0.117365	0.574443	0.577073	0.432061
consensus_chr3_122434049_122434426	Activin_8hr_SMAD2_peak_3347,Untreated_SMAD2_peak_1664,Activin_1hr_SMAD2_peak_493	122434208	chr3	122434049	122434426	378	Bcar3	0	1	0	0	1	0	1	0		8.22212	21.9601	15.2972	11.4377	59.3154	154.335	96.3675	-0.291829	-0.51422	-0.356708	-0.401651	0.46301	0.714759	0.747705	1.05126	0.411779	0.62403	0.246296	0.601709
consensus_chr3_122414149_122414544	Activin_8hr_SMAD2_peak_3346	122414359	chr3	122414149	122414544	396	Bcar3	0	1	0	0	1	0	0	1			9.52441		19.0628	13.5149	98.8437	27.8174	0.341205	0.0348788	-0.165057	-0.230562	0.0104254	1.26672	1.17004	0.888137	0.267159	0.924473	0.95742	0.336904
consensus_chr6_3677836_3678529	Activin_8hr_SMAD2_peak_4068,Untreated_SMAD2_peak_2009,Activin_1hr_SMAD2_peak_601	3678015	chr6	3677836	3678529	694	Calcr	0	1	0	0	1	0	1	0		5.42806	15.3015	8.95404	22.8753	70.5778	189.884	116.237	0.171462	0.0710104	-0.127984	-0.0596959	0.713528	0.843743	1.00965	1.34598	0.463451	0.515298	0.493316	0.85689
consensus_chr6_3623904_3624150	Untreated_SMAD2_peak_2008,Activin_8hr_SMAD2_peak_4067	3624017	chr6	3623904	3624150	247	Calcr	0	1	0	0	1	0	0	1			6.25857	4.13344	2.28753	9.76076	42.4854	32.7848	-0.0206364	0.0641574	-0.321581	-0.197423	-0.0839325	0.4387	0.459941	0.882542	-0.539038	0.348057	0.503519	0.530898
consensus_chr6_127106877_127107026	Untreated_SMAD2_peak_2176	127106992	chr6	127106877	127107026	150	Ccnd2	0	1	0	0	1	0	0	1				4.61483	12.9627	12.0132	24.2774	35.7653	0.0131976	0.0594376	-0.188995	-0.0506409	0.114137	0.126276	0.501319	0.548569	0.092495	0.512536	0.472145	0.259207
consensus_chr10_43551585_43551877	Untreated_SMAD2_peak_251,Activin_8hr_SMAD2_peak_520	43551716	chr10	43551585	43551877	293	Cd24a	0	0	0	1	0	0	0	1			6.02297	5.26629	9.15012	20.2723	68.4969	45.7001	-0.255106	-0.061993	-0.200645	-0.237496	0.0875337	-0.123352	-0.251916	0.0825156	-0.204255	-0.164001	-0.42321	-0.0995511
consensus_chr10_44553532_44553939	Activin_8hr_SMAD2_peak_524	44553620	chr10	44553532	44553939	408	Cd24a	0	0	0	1	0	0	0	1			5.18826		10.6751	15.0165	71.9651	24.837	-0.23118	-0.167218	-0.134582	-0.559416	0.496841	0.724902	0.352639	0.645645	0.364586	0.875635	0.997688	0.185331
consensus_chr10_44392015_44392352	Activin_8hr_SMAD2_peak_522	44392222	chr10	44392015	44392352	338	Cd24a	0	0	0	1	0	0	0	1			5.70996		11.4377	44.2988	83.2368	21.8566	-0.0980382	0.215259	-0.194458	-0.268726	1.27862	0.578576	0.95941	0.289665	0.927606	0.828401	0.925404	0.25989
consensus_chr10_43481135_43481437	Activin_8hr_SMAD2_peak_519	43481311	chr10	43481135	43481437	303	Cd24a	0	0	0	1	0	0	0	1			8.59318		14.4877	15.7674	65.8958	45.7001	0.145489	-0.278452	-0.0362013	-0.126669	-0.0353874	-0.0764031	0.134044	0.590786	0.0376197	-0.197593	-0.43108	0.445136
consensus_chr2_104109533_104109799	Activin_8hr_SMAD2_peak_2904	104109640	chr2	104109533	104109799	267	Cd59a	0	1	0	0	1	0	0	1			10.98		12.9627	12.0132	67.6299	15.8957	-0.212145	0.0331287	-0.20281	-0.136018	0.429628	0.538901	0.824731	0.318352	0.373104	0.890905	1.16488	0.466409
consensus_chr2_104188245_104188452	Activin_8hr_SMAD2_peak_2905	104188339	chr2	104188245	104188452	208	Cd59a	0	1	0	0	1	0	0	1			4.04309		9.15012	9.76076	28.6126	8.94132	-0.00287386	-0.0288644	-0.142909	-0.150784	-0.0346534	0.0956804	0.47276	0.0704902	0.236362	0.815685	0.582157	0.382428
consensus_chr2_104122629_104122782	Untreated_SMAD2_peak_1427	104122703	chr2	104122629	104122782	154	Cd59a	0	1	0	0	1	0	0	1				4.56232	5.33757	8.2591	16.4739	28.8109	0.0232156	0.353589	0.221374	0.0782367	0.174698	0.186483	0.203755	0.503424	0.161989	0.000692385	-0.0120093	0.201176
consensus_chr17_29093566_29093896	Untreated_SMAD2_peak_1119,Activin_8hr_SMAD2_peak_2266	29093690	chr17	29093566	29093896	331	Cdkn1a	0	1	0	0	1	0	0	1			3.45214	3.67417	17.5377	24.0265	39.8843	37.7522	-0.210663	0.241906	-0.0450969	-0.189892	0.498561	0.517592	0.494408	0.0260496	0.546891	0.0834082	-0.0311202	0.125999
consensus_chr17_29007432_29007640	Activin_8hr_SMAD2_peak_2264	29007526	chr17	29007432	29007640	209	Cdkn1a	0	1	0	0	1	0	0	1			3.63383		14.4877	16.5182	28.6126	15.8957	0.241009	0.25001	-0.510784	-0.586943	0.126767	-0.287739	-0.279482	0.145085	0.0102428	-0.671579	-0.830738	-0.273578
consensus_chr17_29008194_29008596	Activin_8hr_SMAD2_peak_2265	29008293	chr17	29008194	29008596	403	Cdkn1a	0	1	0	0	1	0	0	1			5.08736		16.7752	16.5182	52.023	29.8044	0.30342	0.51019	-0.28284	-0.35473	0.0936743	-0.311323	-0.253494	0.122292	0.0138137	-0.660297	-0.818418	-0.274246
consensus_chr17_29032640_29032874	Untreated_SMAD2_peak_1118	29032807	chr17	29032640	29032874	235	Cdkn1a	0	1	0	0	1	0	0	1				5.42475	9.91263	24.7773	26.0115	37.7522	0.714725	0.521645	0.575095	0.634366	0.0637328	-0.232381	-0.494587	-0.137301	0.112493	-0.57474	-0.919309	-0.55189
consensus_chr5_147304967_147305067	Activin_1hr_SMAD2_peak_596	147304987	chr5	147304967	147305067	101	Cdx2	0	0	0	1	0	0	1	0		5.78362			9.91263	35.2889	9.53755	15.8957	-0.0416037	0.529741	0.182802	-0.115601	0.207573	-0.252051	-0.44986	-0.719192	0.306783	-0.324628	-0.594194	-0.605424
consensus_chr2_126521591_126521758	Activin_8hr_SMAD2_peak_2945	126521665	chr2	126521591	126521758	168	Chac1	0	0	0	1	0	0	0	1			5.74544		6.10008	5.25579	30.3467	10.9283	-0.463987	-0.0643941	-0.528936	-0.142529	0.0588641	0.358778	0.691387	0.580882	0.6446	1.4795	1.36272	1.32072
consensus_chr2_126523532_126523676	Activin_8hr_SMAD2_peak_2946	126523591	chr2	126523532	126523676	145	Chac1	0	0	0	1	0	0	0	1			4.52571		6.10008	9.76076	33.8149	16.8892	-0.202597	0.137609	-0.275204	-0.214585	0.197183	0.235963	0.660538	0.790813	0.281898	0.551182	0.854931	0.114488
consensus_chr2_119304534_119304780	Activin_8hr_SMAD2_peak_2932	119304665	chr2	119304534	119304780	247	Chac1	0	0	0	1	0	0	0	1			7.49461		7.6251	8.2591	56.3582	14.9022	-0.0189432	0.184257	-0.200677	-0.23229	-0.0445532	0.347904	0.461192	0.453401	0.315294	0.227161	0.619365	0.175867
consensus_chr2_131152139_131152505	Activin_8hr_SMAD2_peak_2951	131152257	chr2	131152139	131152505	367	Chac1	0	0	0	1	0	0	0	1			3.94191		13.7252	22.5248	70.231	36.7587	0.046116	-0.0166957	-0.390537	-0.0517745	0.290945	0.411276	0.549769	0.641887	0.352409	0.603749	0.880261	0.467638
consensus_chr2_119288567_119288727	Activin_8hr_SMAD2_peak_2931	119288672	chr2	119288567	119288727	161	Chac1	0	0	0	1	0	0	0	1			3.64709		16.0127	7.50827	29.4797	25.8305	0.127526	0.259748	-0.393151	-0.324458	0.105806	-0.0760099	-0.349569	0.0876505	0.00452334	-0.296967	-0.420324	0.0515734
consensus_chr2_119351226_119351442	Untreated_SMAD2_peak_1435	119351335	chr2	119351226	119351442	217	Chac1	0	0	0	1	0	0	0	1				5.22988	19.0628	9.76076	13.8728	46.6935	0.1731	0.455708	0.212646	-0.0363502	-0.0384488	-0.740988	-0.958446	-0.626141	-0.172191	-1.41156	-1.70732	-0.903054
consensus_chr7_132317113_132317585	Activin_8hr_SMAD2_peak_4692,Untreated_SMAD2_peak_2362,Activin_1hr_SMAD2_peak_706	132317351	chr7	132317113	132317585	473	Chst15	0	1	0	0	0	1	1	0		9.15984	15.0574	10.104	14.4877	89.3485	197.687	93.3871	-0.117924	0.0619567	-0.299266	-0.171971	1.49058	1.64068	1.4465	1.58632	1.95088	1.35981	0.881092	1.63686
consensus_chr7_132403936_132404243	Activin_8hr_SMAD2_peak_4695	132404057	chr7	132403936	132404243	308	Chst15	0	1	0	0	0	1	0	1			6.98896		12.2002	32.2856	77.1674	26.824	-0.154308	-0.0558054	-0.299231	-0.489124	1.18833	1.44834	0.868557	0.572448	0.742498	0.889396	0.431281	0.32566
consensus_chr7_132360099_132360285	Activin_8hr_SMAD2_peak_4694	132360154	chr7	132360099	132360285	187	Chst15	0	1	0	0	0	1	0	1			4.12768		9.91263	9.00993	28.6126	6.95436	0.0129469	0.111789	-0.16847	-0.100044	0.260422	0.362075	0.392681	0.00376103	0.13594	0.846881	0.688092	-0.0887023
consensus_chr7_132247588_132247876	Activin_8hr_SMAD2_peak_4691	132247755	chr7	132247588	132247876	289	Chst15	0	1	0	0	0	1	0	1			4.791		10.6751	19.5215	56.3582	34.7718	0.0135943	0.485119	0.0502466	-0.199523	-0.0318058	-0.459801	-0.438122	0.0828445	-0.192174	-0.0210582	-0.202784	-0.00120924
consensus_chr7_132320651_132320895	Untreated_SMAD2_peak_2363,Activin_8hr_SMAD2_peak_4693	132320750	chr7	132320651	132320895	245	Chst15	0	1	0	0	0	1	0	1			3.3002	6.17256	12.2002	18.7707	46.8207	45.7001	0.17063	0.0212664	-0.148099	0.0240939	0.80854	1.09933	0.746856	0.253582	0.00325314	0.844953	0.991888	0.101855
consensus_chr3_87974317_87974567	Activin_8hr_SMAD2_peak_3252	87974427	chr3	87974317	87974567	251	Crabp2	0	0	0	1	0	0	0	1			3.6558		14.4877	27.7806	54.6241	27.8174	-0.26984	0.0926213	-0.112102	-0.617393	0.19833	-0.206406	-0.10565	0.551312	0.348974	-0.348147	-0.387464	0.167008
consensus_chr3_86566305_86566532	Activin_8hr_SMAD2_peak_3247	86566413	chr3	86566305	86566532	228	Crabp2	0	0	0	1	0	0	0	1			3.6558		11.4377	5.25579	47.6877	22.85	-0.200583	-0.129798	-0.350919	-0.386095	-0.284926	0.283182	0.968488	0.240386	0.204517	1.23448	1.27041	0.812691
consensus_chr3_87970999_87971247	Untreated_SMAD2_peak_1601	87971084	chr3	87970999	87971247	249	Crabp2	0	0	0	1	0	0	0	1				5.46198	11.4377	31.5348	27.7456	45.7001	0.139614	0.524695	0.13657	0.0614083	0.107924	-0.209837	-0.300237	0.00429655	0.421018	-0.598987	-0.636222	0.19153
consensus_chr3_87891547_87891945	Activin_8hr_SMAD2_peak_3251,Untreated_SMAD2_peak_1600	87891699	chr3	87891547	87891945	399	Crabp2	0	0	0	1	0	0	0	1			5.61231	5.63581	14.4877	32.2856	79.7686	48.6805	0.183974	0.28702	-0.215043	0.0311862	0.709233	0.79631	0.593142	0.701103	0.574144	0.653172	0.578056	0.339608
consensus_chr6_115252107_115252377	Activin_8hr_SMAD2_peak_4324,Activin_1hr_SMAD2_peak_646,Untreated_SMAD2_peak_2141	115252248	chr6	115252107	115252377	271	Cxcl12	0	0	0	1	0	0	1	0		5.76731	11.1675	6.93896	12.9627	39.7939	84.1038	59.6088	-0.0613193	0.225225	0.000524519	-0.331728	0.425704	0.564327	0.510986	0.780868	0.314866	0.221855	0.338246	0.358558
consensus_chr6_117151734_117152782	Activin_8hr_SMAD2_peak_4333,Untreated_SMAD2_peak_2147,Activin_1hr_SMAD2_peak_647	117151974	chr6	117151734	117152782	1049	Cxcl12	0	0	0	1	0	0	1	0		7.00353	23.8181	14.0527	58.7133	96.1059	485.548	279.168	0.102023	0.0275715	-0.226612	-0.0825595	0.652718	1.41325	2.04376	1.99939	0.526988	0.889939	1.37141	1.52693
consensus_chr6_115287121_115287449	Activin_8hr_SMAD2_peak_4325	115287305	chr6	115287121	115287449	329	Cxcl12	0	0	0	1	0	0	0	1			7.29036		19.0628	6.75745	79.7686	13.9087	-0.223168	-0.0414559	-0.0365026	-0.364572	0.121341	0.307542	0.652804	0.304167	0.17293	0.581395	0.758713	0.0336938
consensus_chr6_117180164_117180610	Activin_8hr_SMAD2_peak_4334,Untreated_SMAD2_peak_2148	117180408	chr6	117180164	117180610	447	Cxcl12	0	0	0	1	0	0	0	1			4.91143	5.43865	34.313	54.0596	131.792	80.4719	0.122415	0.0868005	-0.100377	-0.0253051	-0.195443	-0.5815	-0.66897	-0.331055	-0.347462	-0.715194	-0.923225	-0.498066
consensus_chr3_145649846_145649978	Untreated_SMAD2_peak_1683	145649901	chr3	145649846	145649978	133	Cyr61	0	0	0	1	0	0	0	1				3.18366	16.7752	22.5248	23.4103	31.7914	0.115805	-0.00968276	-0.46517	-0.223518	0.0206324	-0.671583	-0.96998	-0.627956	0.239023	-1.05345	-1.03362	-0.861082
consensus_chr3_145690958_145691084	Untreated_SMAD2_peak_1684	145691041	chr3	145690958	145691084	127	Cyr61	0	0	0	1	0	0	0	1				6.44093	14.4877	14.2657	20.8092	25.8305	0.149285	0.395195	-0.362456	-0.164584	0.154635	0.283922	0.47503	0.157925	0.140376	1.02456	0.587979	-0.35948
consensus_chr7_3213628_3213837	Activin_8hr_SMAD2_peak_4443	3213733	chr7	3213628	3213837	210	D7Ertd143e	0	0	0	1	0	0	0	1			4.27536		9.91263	24.7773	40.7513	33.7783	-0.122711	-0.0384383	-0.056938	-0.039386	0.0775914	-0.197721	-0.24707	0.209268	-0.0159558	-0.465488	-0.537773	-0.0647014
consensus_chr7_3314282_3314409	Untreated_SMAD2_peak_2216	3314371	chr7	3314282	3314409	128	D7Ertd143e	0	0	0	1	0	0	0	1				5.36744	6.86259	7.50827	11.2716	25.8305	-0.0785546	0.0562403	-0.114999	-0.0439988	-0.0613493	0.10715	-0.183127	-0.280723	0.0222315	0.473072	0.394725	-0.13427
consensus_chr7_3206524_3206886	Activin_8hr_SMAD2_peak_4442,Untreated_SMAD2_peak_2214	3206730	chr7	3206524	3206886	363	D7Ertd143e	0	0	0	1	0	0	0	1			5.97114	4.57651	16.0127	36.0397	82.3697	50.6675	0.0981088	0.135752	-0.298977	-0.554958	0.193027	-0.337054	-0.240004	0.176931	-0.0607201	-0.709915	-1.05083	-0.292803
consensus_chr7_3217652_3217973	Activin_8hr_SMAD2_peak_4444,Untreated_SMAD2_peak_2215	3217756	chr7	3217652	3217973	322	D7Ertd143e	0	0	0	1	0	0	0	1			6.29664	5.68307	6.86259	35.2889	51.1559	50.6675	0.41087	0.312483	-0.146855	0.0270076	0.209814	-0.150157	-0.162974	0.185332	-0.0326904	-0.729056	-1.02564	-0.380788
consensus_chr7_62420131_62420290	Untreated_SMAD2_peak_2303	62420205	chr7	62420131	62420290	160	D7Ertd715e	1	0	0	0	1	0	0	1				5.53726	15.2502	21.0232	24.2774	38.7457	0.090544	0.354398	0.157656	-0.11447	-0.271159	0.03353	-0.455747	-0.167304	-0.0331024	-0.227919	-0.537592	-0.14542
consensus_chr12_71369195_71369340	Activin_8hr_SMAD2_peak_1223	71369283	chr12	71369195	71369340	146	Dact1	0	1	0	0	1	0	0	1			3.83489		9.91263	6.00662	25.1444	9.9348	-0.122548	0.324496	-0.153428	0.0236848	0.381746	0.659308	0.612371	0.643394	0.185794	0.627426	0.628443	0.539431
consensus_chr12_71369922_71370116	Activin_8hr_SMAD2_peak_1224	71370021	chr12	71369922	71370116	195	Dact1	0	1	0	0	1	0	0	1			6.42228		9.91263	5.25579	33.8149	21.8566	-0.0790019	0.30443	-0.103231	-0.0333925	0.517074	0.720373	0.515633	0.698562	0.204541	0.613222	0.528664	0.43855
consensus_chr12_71296373_71297167	Activin_8hr_SMAD2_peak_1221	71296476	chr12	71296373	71297167	795	Dact1	0	1	0	0	1	0	0	1			4.37186		29.7379	33.0364	111.849	36.7587	-0.0787193	0.107502	-0.0386721	-0.187785	0.254486	0.85305	0.893224	1.06244	-0.100837	0.294087	0.358737	0.756659
consensus_chr12_71376627_71376890	Activin_8hr_SMAD2_peak_1225	71376864	chr12	71376627	71376890	264	Dact1	0	1	0	0	1	0	0	1			3.99721		5.33757	9.00993	38.1502	14.9022	0.00457305	-0.00430889	-0.405615	-0.219658	0.300339	0.767476	0.711308	0.263737	-0.186128	0.443098	0.408389	-0.343832
consensus_chr12_71301571_71302020	Activin_8hr_SMAD2_peak_1222	71301794	chr12	71301571	71302020	450	Dact1	0	1	0	0	1	0	0	1			7.71466		26.6879	38.2922	112.716	38.7457	0.168654	-0.31884	-0.279425	0.0376779	0.178261	0.988899	1.21222	1.14786	0.225496	0.62229	0.537786	0.855687
consensus_chr10_59957919_59958288	Activin_8hr_SMAD2_peak_545,Untreated_SMAD2_peak_263	59958075	chr10	59957919	59958288	370	Ddit4	0	0	0	1	0	0	0	1			6.33441	5.17344	12.9627	21.0232	67.6299	63.5827	-0.124348	0.174948	-0.670719	-0.555742	-0.0218272	-0.0531904	-0.0266682	0.488888	0.0186061	-0.012811	-0.438875	0.0799716
consensus_chr10_59962644_59962885	Activin_8hr_SMAD2_peak_546,Untreated_SMAD2_peak_264	59962758	chr10	59962644	59962885	242	Ddit4	0	0	0	1	0	0	0	1			5.26906	7.78279	13.7252	12.7641	43.3525	39.7392	-0.0146226	-0.0852952	-0.451502	-0.249275	0.191299	0.335991	0.300519	0.647386	0.0287007	0.308254	0.327661	0.203686
consensus_chr10_59951664_59951902	Activin_8hr_SMAD2_peak_544,Untreated_SMAD2_peak_262	59951734	chr10	59951664	59951902	239	Ddit4	0	0	0	1	0	0	0	1			4.14324	5.74089	20.5878	17.269	41.6184	47.687	0.112731	0.249799	-0.230042	0.120701	-0.0144266	-0.7995	-1.22907	-0.367196	0.0428731	-1.13509	-1.14176	-0.54171
consensus_chr10_59988562_59988702	Activin_8hr_SMAD2_peak_547	59988632	chr10	59988562	59988702	141	Ddit4	0	0	0	1	0	0	0	1			5.11802		4.57506	9.00993	21.6762	6.95436	0.216717	0.123337	-0.169762	-0.118416	0.0615558	-0.0737137	0.0969177	-0.0646784	0.118941	0.806805	0.596302	-0.262429
consensus_chr17_15380813_15380866	Activin_1hr_SMAD2_peak_331	15380858	chr17	15380813	15380866	54	Dll1	0	0	0	1	0	0	1	0		5.87294			4.57506	21.774	15.6069	29.8044	0.110826	0.600268	0.39418	0.107708	-0.392641	-1.11324	-0.901505	-0.407913	-0.43844	-0.933937	-0.800372	-0.315109
consensus_chr17_15380676_15380801	Untreated_SMAD2_peak_1097	15380714	chr17	15380676	15380801	126	Dll1	0	0	0	1	0	0	0	1				3.80576	8.38761	26.279	20.8092	32.7848	0.126669	0.628669	0.369246	0.087036	-0.37991	-1.10597	-0.907337	-0.432086	-0.460784	-0.933638	-0.798264	-0.314303
consensus_chr2_170772037_170772607	Activin_8hr_SMAD2_peak_3050,Untreated_SMAD2_peak_1498,Activin_1hr_SMAD2_peak_448	170772396	chr2	170772037	170772607	571	Dok5	0	1	0	0	0	1	1	0		9.00518	6.82417	8.15812	26.6879	92.3518	146.531	100.341	-0.563969	0.193576	0.0852037	-0.0150666	0.190613	-0.246328	-0.349186	-0.415677	-0.00688958	-0.931405	-1.00538	-0.843227
consensus_chr2_170657559_170658226	Activin_8hr_SMAD2_peak_3048,Untreated_SMAD2_peak_1497	170657862	chr2	170657559	170658226	668	Dok5	0	1	0	0	0	1	0	1			12.4566	4.77549	17.5377	42.7972	238.439	86.4327	-0.102419	-0.09785	-0.398412	-0.0783806	0.392914	1.00529	1.03809	1.14492	0.287951	0.888638	0.579976	0.843934
consensus_chr2_170887653_170887870	Activin_8hr_SMAD2_peak_3051	170887747	chr2	170887653	170887870	218	Dok5	0	1	0	0	0	1	0	1			4.22793		10.6751	16.5182	30.3467	17.8826	-0.0379111	-0.129183	-0.217465	-0.189092	0.269081	1.10724	0.783561	0.717372	0.0971896	0.852061	0.576361	-0.0653236
consensus_chr2_170726216_170726396	Activin_8hr_SMAD2_peak_3049	170726344	chr2	170726216	170726396	181	Dok5	0	1	0	0	0	1	0	1			4.45045		9.15012	9.76076	31.2138	9.9348	0.202127	0.177243	-0.00984858	-0.222804	-0.0521608	0.307801	0.309591	-0.01506	0.307604	1.01119	1.04571	0.300603
consensus_chr17_26511210_26511798	Activin_8hr_SMAD2_peak_2257,Untreated_SMAD2_peak_1113,Activin_1hr_SMAD2_peak_334	26511462	chr17	26511210	26511798	589	Dusp1	0	0	0	1	0	0	1	0		5.08988	17.6436	14.4004	25.1628	50.3054	183.815	129.152	0.250853	0.466498	-0.198941	-0.175245	0.539206	1.14236	1.38481	1.47204	0.500395	0.822053	1.08501	1.27009
consensus_chr8_34805012_34805408	Untreated_SMAD2_peak_2431	34805111	chr8	34805012	34805408	397	Dusp4	0	0	0	1	0	0	0	1				6.65348	15.2502	39.043	30.3467	73.5175	-0.225285	-0.0557697	-0.0977198	-0.515972	-0.182098	-0.598955	-0.882598	-0.387495	-0.219199	-0.934944	-1.22596	-0.41602
consensus_chr8_34732699_34733049	Activin_8hr_SMAD2_peak_4817	34732885	chr8	34732699	34733049	351	Dusp4	0	0	0	1	0	0	0	1			4.65411		9.15012	12.7641	62.4276	31.7914	0.169484	-0.232607	0.0950214	0.191862	-0.493753	0.339305	-0.358254	-0.566913	-0.399644	-0.0439084	-0.206739	-0.779575
consensus_chr10_99170741_99170917	Activin_1hr_SMAD2_peak_89	99170783	chr10	99170741	99170917	177	Dusp6	1	0	0	0	1	0	1	0		7.83059			4.57506	48.8038	19.0751	28.8109	-0.114407	0.0119161	-0.498702	-0.331731	0.146482	0.402915	0.295001	0.105026	0.0913123	0.672826	0.781453	-0.0531051
consensus_chr10_99170969_99171036	Activin_1hr_SMAD2_peak_90	99171012	chr10	99170969	99171036	68	Dusp6	1	0	0	0	1	0	1	0		5.08988			5.33757	30.7839	16.4739	21.8566	-0.00026308	0.116481	-0.496601	-0.266121	0.224275	0.391772	0.326549	0.104105	-0.0245204	0.642173	0.667506	-0.105509
consensus_chr10_99261290_99261430	Activin_8hr_SMAD2_peak_635	99261303	chr10	99261290	99261430	141	Dusp6	1	0	0	0	1	0	0	1			3.12276		9.15012	11.2624	26.8785	22.85	0.145566	0.0158695	0.0650673	0.0855345	0.267381	-0.181104	-0.123023	-0.0348254	0.0289369	-0.525379	-0.770106	-0.342165
consensus_chrX_106080918_106081259	Activin_8hr_SMAD2_peak_5397	106081119	chrX	106080918	106081259	342	Efnb1	0	0	0	1	0	0	0	1			4.54229		14.4877	8.2591	45.9536	22.85	-0.22467	-0.355566	-0.151323	-0.648407	0.247589	0.659604	0.95247	1.19871	0.174717	0.512822	0.556864	0.83293
consensus_chrX_139436747_139436935	Activin_8hr_SMAD2_peak_5426	139436838	chrX	139436747	139436935	189	Efnb1	0	0	0	1	0	0	0	1			5.21392		5.33757	13.5149	26.8785	9.9348	-0.189798	-0.0738229	-0.317584	-0.779365	0.3963	0.726526	0.389081	0.593773	0.372422	0.477706	1.09006	-0.000247361
consensus_chrX_139345212_139345622	Activin_8hr_SMAD2_peak_5425	139345437	chrX	139345212	139345622	411	Efnb1	0	0	0	1	0	0	0	1			13.1288		8.38761	17.269	95.3755	28.8109	-0.130569	0.426029	-0.165741	0.102788	0.398242	0.744451	0.968259	0.813666	0.189416	0.356267	0.406901	0.0721146
consensus_chrX_99045496_99045800	Activin_8hr_SMAD2_peak_5382	99045655	chrX	99045496	99045800	305	Efnb1	0	0	0	1	0	0	0	1			8.47261		7.6251	16.5182	60.6935	20.8631	-0.126058	-0.25529	-0.407531	-0.656637	0.563078	1.16945	1.03122	0.444833	0.0192732	0.483318	0.0835482	-0.340153
consensus_chrX_99152773_99152929	Activin_8hr_SMAD2_peak_5383	99152889	chrX	99152773	99152929	157	Efnb1	0	0	0	1	0	0	0	1			3.69319		4.57506	16.5182	25.1444	18.8761	-0.121904	-0.166956	-0.240052	-0.428284	0.661494	-0.242425	-0.351344	-1.56699	0.353679	-0.433723	-0.408735	-0.623541
consensus_chrX_139317424_139317594	Activin_8hr_SMAD2_peak_5424	139317527	chrX	139317424	139317594	171	Efnb1	0	0	0	1	0	0	0	1			4.67297		3.05004	7.50827	24.2774	12.9152	0.0642314	0.512396	0.166259	-0.179552	0.153078	0.699216	0.644197	0.678057	0.270878	-0.091092	0.499674	0.319038
consensus_chrX_145524466_145524856	Activin_8hr_SMAD2_peak_5434,Untreated_SMAD2_peak_2839	145524668	chrX	145524466	145524856	391	Efnb1	0	0	0	1	0	0	0	1			21.1396	6.17256	8.38761	10.5116	139.595	34.7718	0.125183	-0.319911	-0.134884	-0.304668	0.542448	1.82365	1.72896	1.29524	0.138872	1.46956	0.956699	0.575952
consensus_chr18_34850208_34850354	Activin_8hr_SMAD2_peak_2485	34850300	chr18	34850208	34850354	147	Egr1	0	0	0	1	0	0	0	1			4.528		9.91263	11.2624	32.0808	10.9283	-0.0846737	-0.0401277	-0.291967	-0.336563	0.354492	0.295419	0.345642	0.27703	0.092348	0.089231	0.351234	0.267317
consensus_chr9_118389946_118390214	Activin_8hr_SMAD2_peak_5244	118390082	chr9	118389946	118390214	269	Eomes	1	0	0	0	1	0	0	1			5.20166		12.2002	21.774	58.9594	22.85	-0.216866	-0.134542	-0.549973	-0.279341	0.280415	-0.278636	0.187519	0.299884	0.00274622	0.041538	-0.0391918	0.210716
consensus_chr9_118384752_118384964	Activin_8hr_SMAD2_peak_5243	118384857	chr9	118384752	118384964	213	Eomes	1	0	0	0	1	0	0	1			4.65411		7.6251	5.25579	45.9536	8.94132	-0.144708	0.0833446	-0.0144761	-0.0465736	0.111803	0.647098	0.586978	0.232161	0.466693	1.32575	1.42188	0.49761
consensus_chr9_118432551_118433292	Activin_8hr_SMAD2_peak_5245	118432966	chr9	118432551	118433292	742	Eomes	1	0	0	0	1	0	0	1			12.8033		23.6378	29.2823	210.693	42.7196	-0.0670234	-0.324273	-0.876278	-0.426228	0.528959	1.66441	1.6582	0.997041	-0.33111	0.912371	0.182952	0.133972
consensus_chr9_118487571_118487804	Activin_8hr_SMAD2_peak_5249	118487668	chr9	118487571	118487804	234	Eomes	1	0	0	0	1	0	0	1			5.64348		7.6251	12.7641	45.9536	26.824	-0.00257076	-0.393187	-0.391051	-0.593398	0.305652	1.45541	1.64949	1.74481	0.510563	0.976077	0.948876	1.51215
consensus_chr9_118455982_118456509	Activin_8hr_SMAD2_peak_5246	118456146	chr9	118455982	118456509	528	Eomes	1	0	0	0	1	0	0	1			5.72742		17.5377	21.774	100.578	30.7979	0.103417	0.225183	-0.175247	-0.279416	0.127652	1.43766	1.4868	0.655966	0.315529	1.16458	1.25571	0.527208
consensus_chr9_118486783_118487207	Activin_8hr_SMAD2_peak_5248,Untreated_SMAD2_peak_2697	118487004	chr9	118486783	118487207	425	Eomes	1	0	0	0	1	0	0	1			6.49502	4.1202	19.8253	25.5281	106.647	61.5957	0.108921	-0.28767	-0.340319	-0.539637	0.367571	1.59601	1.80868	1.81673	0.506763	1.10325	0.920354	1.43383
consensus_chr9_118468200_118468630	Activin_8hr_SMAD2_peak_5247	118468392	chr9	118468200	118468630	431	Eomes	1	0	0	0	1	0	0	1			5.59571		17.5377	12.7641	98.8437	33.7783	0.138885	-0.148954	-0.37563	-0.312995	0.640088	1.86785	2.10144	1.79771	0.542187	1.11674	1.43995	1.40604
consensus_chr4_141291432_141292027	Activin_1hr_SMAD2_peak_536,Activin_8hr_SMAD2_peak_3718,Untreated_SMAD2_peak_1832,Activin_1hr_SMAD2_peak_537,Activin_8hr_SMAD2_peak_3719	141291684	chr4	141291432	141292027	596	Epha2	1	0	0	0	1	0	1	0		5.74171	6.01255	5.6991	26.6879	107.368	151.734	89.4132	-0.0153941	0.0868795	-0.19061	0.112252	1.03806	1.0013	0.706136	0.905998	1.05918	0.461893	0.41159	0.513611
consensus_chr4_141338992_141339132	Activin_8hr_SMAD2_peak_3720	141339003	chr4	141338992	141339132	141	Epha2	1	0	0	0	1	0	0	1			3.07826		7.6251	18.0199	29.4797	27.8174	-0.473695	-0.108456	-0.0297756	-0.26748	0.691465	0.173063	0.123175	0.12406	0.678942	0.299627	0.428182	0.261202
consensus_chr4_141284266_141284408	Activin_8hr_SMAD2_peak_3716	141284380	chr4	141284266	141284408	143	Epha2	1	0	0	0	1	0	0	1			3.5605		9.91263	12.0132	35.549	19.8696	-0.43615	0.0902237	-0.211675	-0.0883014	0.918961	1.06195	0.820858	0.890685	0.974143	0.54913	0.556111	0.626282
consensus_chr4_141284518_141284750	Activin_8hr_SMAD2_peak_3717	141284627	chr4	141284518	141284750	233	Epha2	1	0	0	0	1	0	0	1			5.61231		12.9627	21.774	52.89	13.9087	-0.337532	0.158243	-0.302992	-0.0874197	0.979394	1.05376	0.775244	0.835624	0.973136	0.565938	0.564484	0.570701
consensus_chr4_140126698_140126946	Activin_8hr_SMAD2_peak_3711,Untreated_SMAD2_peak_1829	140126819	chr4	140126698	140126946	249	Epha2	1	0	0	0	1	0	0	1			8.29897	7.56873	5.33757	23.2757	54.6241	48.6805	0.0153946	0.216549	-0.0316474	0.029337	1.03292	0.811163	0.917974	1.01667	0.527982	0.575802	0.795051	0.571753
consensus_chr4_140131460_140131654	Activin_8hr_SMAD2_peak_3712	140131535	chr4	140131460	140131654	195	Epha2	1	0	0	0	1	0	0	1			3.39751		10.6751	10.5116	34.682	21.8566	0.0323324	0.13091	-0.291442	-0.0307269	0.810428	1.00769	0.723169	0.999526	0.688324	0.960133	0.999767	0.466041
consensus_chr7_144872813_144872953	Activin_8hr_SMAD2_peak_4737	144872887	chr7	144872813	144872953	141	Fgf15	1	0	0	0	1	0	0	1			4.14341		7.6251	5.25579	26.8785	12.9152	-0.157312	0.0686959	-0.0378084	-0.196266	-0.21444	0.512891	0.223768	0.805504	-0.0137738	0.341042	0.159137	0.119668
consensus_chr7_144898506_144898931	Activin_8hr_SMAD2_peak_4739,Untreated_SMAD2_peak_2389	144898718	chr7	144898506	144898931	426	Fgf15	1	0	0	0	1	0	0	1			6.55779	5.69214	13.7252	53.3087	86.705	63.5827	-0.0786643	-0.209383	-0.408968	-0.320295	0.990574	1.16131	1.10031	1.16286	0.988507	0.591745	0.512976	0.94286
consensus_chr7_144888718_144888877	Activin_8hr_SMAD2_peak_4738	144888767	chr7	144888718	144888877	160	Fgf15	1	0	0	0	1	0	0	1			4.05958		11.4377	12.7641	36.4161	25.8305	0.146264	0.0546746	-0.376943	-0.2849	0.0955461	0.203866	0.433551	0.219386	0.352925	-0.0028964	0.162489	0.259623
consensus_chr5_98293510_98293685	Activin_8hr_SMAD2_peak_3927	98293641	chr5	98293510	98293685	176	Fgf5	0	1	0	0	0	1	0	1			3.81552		6.10008	8.2591	30.3467	9.9348	-0.259937	-0.156941	-0.517139	-0.459659	0.296641	0.212585	0.304291	0.251175	-0.284076	-0.234564	-0.000297542	0.123313
consensus_chr5_98310053_98310554	Activin_8hr_SMAD2_peak_3928,Untreated_SMAD2_peak_1926	98310240	chr5	98310053	98310554	502	Fgf5	0	1	0	0	0	1	0	1			12.518	8.20666	13.7252	33.7872	210.693	71.5305	-0.132383	0.0257226	-1.05259	-0.302348	0.285529	0.73638	1.03499	1.24188	0.00854567	0.388311	0.892436	0.928467
consensus_chr5_98167646_98167808	Activin_8hr_SMAD2_peak_3924	98167688	chr5	98167646	98167808	163	Fgf5	0	1	0	0	0	1	0	1			3.57633		9.91263	20.2723	29.4797	24.837	-0.105432	-0.138136	-0.138899	-0.0303339	-0.060666	0.303533	0.198758	0.388823	-0.00616572	0.36682	0.311023	0.632074
consensus_chr5_98312032_98312336	Activin_8hr_SMAD2_peak_3929	98312138	chr5	98312032	98312336	305	Fgf5	0	1	0	0	0	1	0	1			5.4837		13.7252	15.0165	71.9651	29.8044	-0.0613624	-0.0800149	-0.434787	-0.492741	0.848778	0.972952	1.53281	1.53376	0.543478	0.988841	1.05715	0.994258
consensus_chr5_98283639_98283918	Activin_8hr_SMAD2_peak_3926	98283755	chr5	98283639	98283918	280	Fgf5	0	1	0	0	0	1	0	1			3.6558		12.9627	4.50496	45.9536	12.9152	0.038629	0.0189663	-0.283628	0.0200994	0.0146178	0.611411	0.704809	1.16575	0.117537	0.613817	0.888712	0.886924
consensus_chr5_98255741_98256081	Activin_8hr_SMAD2_peak_3925,Untreated_SMAD2_peak_1925	98255884	chr5	98255741	98256081	341	Fgf5	0	1	0	0	0	1	0	1			6.90192	4.38857	12.2002	15.0165	80.6356	51.6609	0.190972	0.339929	-0.0748647	-0.0288798	0.0106119	1.08138	1.17215	1.66861	0.212921	0.702541	0.85209	1.49125
consensus_chr19_45733065_45733956	Activin_8hr_SMAD2_peak_2659,Untreated_SMAD2_peak_1313,Activin_1hr_SMAD2_peak_407	45733350	chr19	45733065	45733956	892	Fgf8	1	0	0	0	0	1	1	0		3.57009	20.9225	12.3859	27.4504	66.0728	322.542	141.074	0.131108	0.192999	-0.0188986	0.0224312	0.663836	1.23424	1.43705	1.47252	0.797962	1.15933	1.39004	1.44379
consensus_chr19_45745737_45746430	Activin_8hr_SMAD2_peak_2662,Untreated_SMAD2_peak_1314,Activin_1hr_SMAD2_peak_408	45746163	chr19	45745737	45746430	694	Fgf8	1	0	0	0	0	1	1	0		5.3007	19.5169	10.765	30.5004	64.5712	289.595	130.146	0.300826	0.137966	-0.264379	-0.249493	0.556056	1.32285	1.64724	1.40565	0.416446	1.11112	1.17494	1.12661
consensus_chr19_45743469_45743630	Activin_8hr_SMAD2_peak_2661	45743558	chr19	45743469	45743630	162	Fgf8	1	0	0	0	0	1	0	1			3.45214		7.6251	10.5116	22.5433	13.9087	-0.166545	-0.00564936	-0.524622	-0.401326	0.86434	1.07988	1.45514	0.831508	0.510987	0.681718	1.30063	0.996887
consensus_chr19_45740924_45741066	Activin_8hr_SMAD2_peak_2660	45741010	chr19	45740924	45741066	143	Fgf8	1	0	0	0	0	1	0	1			4.41489		11.4377	10.5116	24.2774	10.9283	0.0934557	-0.180803	-0.261738	-0.0412516	0.669433	1.41432	1.64069	0.767705	0.517246	0.768103	1.29454	0.853511
consensus_chr19_45783535_45783679	Untreated_SMAD2_peak_1315	45783576	chr19	45783535	45783679	145	Fgf8	1	0	0	0	0	1	0	1				4.37753	6.86259	7.50827	13.8728	30.7979	0.226154	0.406027	0.231062	0.0741497	0.0681172	-0.170008	-0.420768	-0.0505114	0.273073	-0.406133	-0.632495	-0.195114
consensus_chr19_45790984_45791161	Activin_8hr_SMAD2_peak_2663	45791037	chr19	45790984	45791161	178	Fgf8	1	0	0	0	0	1	0	1			3.41208		9.91263	11.2624	41.6184	15.8957	0.476317	-0.0339509	-0.203738	-0.0555517	0.0108452	0.377443	0.438245	0.6476	0.419463	0.916561	0.921916	0.712877
consensus_chr7_130327950_130328203	Activin_8hr_SMAD2_peak_4686,Untreated_SMAD2_peak_2359	130328115	chr7	130327950	130328203	254	Fgfr2	0	0	0	1	0	0	0	1			6.63039	3.61206	8.38761	24.7773	59.8264	39.7392	-0.105383	-0.269508	-0.50528	0.0290846	0.394277	0.596767	0.517755	0.387637	0.0740942	0.479382	0.590518	0.204485
consensus_chr7_130264662_130264897	Activin_8hr_SMAD2_peak_4685,Untreated_SMAD2_peak_2358	130264782	chr7	130264662	130264897	236	Fgfr2	0	0	0	1	0	0	0	1			3.43503	5.5714	11.4377	23.2757	33.8149	45.7001	-0.0452225	0.257446	0.0101816	-0.0576946	0.166965	-0.839087	-1.38701	-1.07286	0.253552	-1.45007	-1.66362	-1.2599
consensus_chr7_130252207_130252429	Activin_8hr_SMAD2_peak_4684,Untreated_SMAD2_peak_2357	130252256	chr7	130252207	130252429	223	Fgfr2	0	0	0	1	0	0	0	1			5.30672	3.6864	16.7752	10.5116	42.4854	37.7522	0.23629	-0.291986	-0.162811	-0.279828	-0.198267	-0.234284	-0.58887	-0.35293	-0.183882	0.0315247	-0.269566	-0.363546
consensus_chr4_124708779_124709208	Activin_8hr_SMAD2_peak_3659,Untreated_SMAD2_peak_1797	124709040	chr4	124708779	124709208	430	Fhl3	0	0	0	1	0	0	0	1			4.91595	4.8307	16.0127	36.0397	74.5663	45.7001	0.0612232	0.134927	0.177997	0.332862	0.0988088	-0.714086	-0.460803	-0.356311	-0.0515185	-0.855141	-0.953786	-0.642444
consensus_chr17_47887305_47887876	Activin_8hr_SMAD2_peak_2309,Untreated_SMAD2_peak_1156	47887518	chr17	47887305	47887876	572	Foxp4	0	0	1	0	1	0	0	1			5.11802	5.09907	18.3002	45.0496	58.9594	56.6283	-0.258652	-0.272574	0.0178545	-0.35755	0.696393	0.194655	0.0127479	0.535148	0.826079	0.197136	0.110213	0.479844
consensus_chr17_47953108_47953293	Activin_8hr_SMAD2_peak_2310	47953190	chr17	47953108	47953293	186	Foxp4	0	0	1	0	1	0	0	1			6.00794		11.4377	11.2624	35.549	14.9022	-0.211272	0.277071	0.00173008	-0.15139	0.315397	0.473991	0.282649	0.474484	0.142942	0.474098	0.593896	0.335418
consensus_chr13_114406548_114406714	Activin_8hr_SMAD2_peak_1637,Untreated_SMAD2_peak_825	114406624	chr13	114406548	114406714	167	Fst	0	1	0	0	1	0	0	1			4.21572	4.82235	10.6751	12.0132	32.9479	33.7783	0.034638	-0.42851	-0.704836	-0.140974	-0.0638986	0.438754	0.332174	0.45987	-0.242127	-0.162353	-0.297462	-0.0580936
consensus_chr13_114406841_114407585	Activin_8hr_SMAD2_peak_1638	114407219	chr13	114406841	114407585	745	Fst	0	1	0	0	1	0	0	1			7.29417		22.8753	33.7872	138.728	55.6349	0.12551	-0.318081	-0.715922	-0.125339	-0.0301546	0.397805	0.357589	0.444509	-0.165532	-0.182814	-0.205223	0.0536297
consensus_chr5_128596830_128597360	Untreated_SMAD2_peak_1966,Activin_8hr_SMAD2_peak_3997,Activin_1hr_SMAD2_peak_585	128597105	chr5	128596830	128597360	531	Fzd10	0	0	1	0	1	0	1	0		13.312	22.1732	20.8969	18.3002	150.916	221.098	198.696	-0.565784	0.103489	-0.397284	-0.134759	1.14092	0.78214	0.617832	0.691679	1.20391	0.647833	0.633097	0.584374
consensus_chr5_128598418_128598625	Activin_8hr_SMAD2_peak_3998,Untreated_SMAD2_peak_1967	128598502	chr5	128598418	128598625	208	Fzd10	0	0	1	0	1	0	0	1			6.36654	7.24604	3.81255	29.2823	36.4161	35.7653	-0.335731	0.350269	-0.27697	0.119946	1.05681	0.846591	0.540064	0.607522	1.0706	0.418932	0.452661	0.403592
consensus_chr5_128601637_128601965	Activin_8hr_SMAD2_peak_3999	128601827	chr5	128601637	128601965	329	Fzd10	0	0	1	0	1	0	0	1			4.61739		13.7252	30.0331	56.3582	32.7848	0.0681377	-0.001466	-0.203808	0.0371939	0.948289	0.634178	0.647194	0.784805	0.93156	0.412671	0.242672	0.459567
consensus_chr5_128600543_128600829	Untreated_SMAD2_peak_1968	128600635	chr5	128600543	128600829	287	Fzd10	0	0	1	0	1	0	0	1				7.24604	12.2002	31.5348	29.4797	52.6544	0.075798	-0.255365	-0.158385	0.109472	0.628088	0.380029	0.222497	0.542442	0.661797	-0.247237	-0.356571	0.0933517
consensus_chr5_128593379_128593636	Activin_8hr_SMAD2_peak_3996	128593574	chr5	128593379	128593636	258	Fzd10	0	0	1	0	1	0	0	1			5.1827		18.3002	17.269	44.2195	27.8174	-0.0715597	0.0481418	-0.055137	-0.176612	0.481405	0.623301	0.545675	0.316938	0.760226	1.0609	1.11876	0.390958
consensus_chr5_128603194_128603404	Activin_8hr_SMAD2_peak_4000,Untreated_SMAD2_peak_1969	128603275	chr5	128603194	128603404	211	Fzd10	0	0	1	0	1	0	0	1			4.791	5.90418	5.33757	15.0165	40.7513	32.7848	-0.0492872	-0.0129935	-0.373768	-0.145717	1.02527	0.716889	0.89643	0.761561	1.13938	0.995932	0.746581	0.902663
consensus_chr5_128579190_128579385	Activin_8hr_SMAD2_peak_3995	128579265	chr5	128579190	128579385	196	Fzd10	0	0	1	0	1	0	0	1			5.56306		12.2002	24.0265	34.682	19.8696	0.41676	0.370829	0.21216	0.270347	0.541524	0.420277	0.259734	0.0309602	0.507073	0.681841	0.613309	0.141025
consensus_chr13_51853524_51853585	Activin_1hr_SMAD2_peak_227	51853545	chr13	51853524	51853585	62	Gadd45g	0	0	0	1	0	0	1	0		5.08988			5.33757	26.279	13.8728	13.9087	-0.171175	0.197701	-0.113063	-0.0408931	0.804952	-0.416395	-0.496391	-0.296209	0.431431	-0.130903	0.0567563	-0.558767
consensus_chr13_51846534_51846659	Untreated_SMAD2_peak_775	51846659	chr13	51846534	51846659	126	Gadd45g	0	0	0	1	0	0	0	1				3.18366	12.2002	16.5182	13.0057	28.8109	-0.333552	-0.0444641	-0.329037	-0.739631	-0.0820634	-1.50454	-1.49316	-1.30469	-0.275165	-1.89593	-1.84624	-1.7189
consensus_chr13_51845953_51846130	Untreated_SMAD2_peak_774	51846014	chr13	51845953	51846130	178	Gadd45g	0	0	0	1	0	0	0	1				6.44093	2.28753	16.5182	13.8728	35.7653	-0.239318	-0.0271659	-0.291079	-0.563609	-0.155971	-1.53817	-1.6782	-1.59956	-0.266395	-1.93044	-1.6608	-1.52567
consensus_chr4_146498084_146498487	Activin_8hr_SMAD2_peak_3742,Untreated_SMAD2_peak_1840	146498386	chr4	146498084	146498487	404	Gm13247	1	0	0	0	0	1	0	1			8.89005	4.80625	61.7633	66.8236	193.352	97.361	0.0156687	0.0660678	-0.352106	-0.0405786	-0.0218458	0.181582	0.48203	0.198512	0.0273551	0.751995	0.694279	-0.0951063
consensus_chr17_22745725_22746266	Activin_8hr_SMAD2_peak_2240,Untreated_SMAD2_peak_1105	22745972	chr17	22745725	22746266	542	Gm16386	0	1	0	0	0	1	0	1			17.597	6.44093	12.2002	31.5348	154.335	50.6675	-0.308582	-0.372782	-0.3328	-0.238206	0.336505	0.993822	1.15326	0.729925	0.152068	0.95971	0.737101	0.377571
consensus_chr10_80050827_80051622	Activin_8hr_SMAD2_peak_584,Untreated_SMAD2_peak_291,Activin_1hr_SMAD2_peak_86,Untreated_SMAD2_peak_292	80051115	chr10	80050827	80051622	796	Gpx4	0	0	0	1	0	0	1	0		4.33511	6.15986	5.49239	17.5377	94.6043	135.26	120.211	-0.267229	-0.0161939	-0.563954	-0.436754	0.191856	-0.71806	-0.721226	-0.128917	0.27607	-0.791207	-1.10044	-0.423388
consensus_chr10_80053637_80053790	Untreated_SMAD2_peak_293	80053688	chr10	80053637	80053790	154	Gpx4	0	0	0	1	0	0	0	1				4.15964	9.91263	20.2723	28.6126	33.7783	0.0485554	0.203582	-0.321103	-0.280348	0.200273	-0.162497	-0.533185	0.102018	0.157098	-0.748657	-0.717699	-0.30987
consensus_chr10_79988724_79988849	Untreated_SMAD2_peak_290	79988735	chr10	79988724	79988849	126	Gpx4	0	0	0	1	0	0	0	1				3.54784	13.7252	12.7641	11.2716	27.8174	0.45721	0.343831	-0.0413266	0.405994	-0.0205781	-0.707283	-0.905473	-0.634218	0.0908886	-0.980841	-0.974115	-0.74931
consensus_chr5_88679333_88679917	Activin_8hr_SMAD2_peak_3906,Untreated_SMAD2_peak_1916	88679604	chr5	88679333	88679917	585	Grsf1	0	1	0	0	1	0	0	1			8.05666	4.5975	7.6251	42.0463	103.179	41.7261	-0.0547482	-0.261469	-0.317027	-0.258866	-0.157464	0.920453	1.1426	0.0420596	0.412937	1.10073	1.57875	0.450723
consensus_chr5_88684336_88684662	Activin_8hr_SMAD2_peak_3907	88684544	chr5	88684336	88684662	327	Grsf1	0	1	0	0	1	0	0	1			3.40401		12.9627	24.0265	59.8264	21.8566	0.0164215	0.0162046	-0.313012	-0.23306	-0.0674049	1.09338	1.19211	0.782514	-0.0916169	0.97713	0.953632	0.500847
consensus_chr5_88670674_88670933	Activin_8hr_SMAD2_peak_3905	88670765	chr5	88670674	88670933	260	Grsf1	0	1	0	0	1	0	0	1			4.61739		14.4877	12.0132	41.6184	9.9348	0.456981	0.251626	0.175273	-0.00640358	0.355226	0.571716	0.525513	0.584366	-0.202611	0.684337	1.08617	0.442075
consensus_chr12_111664282_111664372	Activin_1hr_SMAD2_peak_199	111664295	chr12	111664282	111664372	91	Gsc	1	0	0	0	0	1	1	0		4.4103			13.7252	28.5314	22.5433	16.8892	0.104958	0.318292	0.0179487	-0.172329	0.600436	0.262302	-0.149843	0.142974	0.923362	0.370125	0.289644	0.0207133
consensus_chr12_104466887_104467386	Activin_8hr_SMAD2_peak_1316,Untreated_SMAD2_peak_658	104467137	chr12	104466887	104467386	500	Gsc	1	0	0	0	0	1	0	1			26.9236	7.22412	16.0127	39.7939	262.716	112.263	-0.171286	0.121417	-0.419937	-0.0215465	1.16735	1.17946	1.65816	1.12562	0.278468	0.398309	0.701131	0.570009
consensus_chr12_104470812_104470973	Activin_8hr_SMAD2_peak_1317	104470941	chr12	104470812	104470973	162	Gsc	1	0	0	0	0	1	0	1			4.3606		12.2002	4.50496	31.2138	11.9218	-0.105623	0.00582197	-0.00270478	-0.356065	0.794685	0.860679	1.1481	0.752467	0.471859	0.535831	0.847343	0.73463
consensus_chr12_111672141_111672473	Untreated_SMAD2_peak_670	111672321	chr12	111672141	111672473	333	Gsc	1	0	0	0	0	1	0	1				4.64908	20.5878	30.7839	34.682	62.5892	0.119761	-0.00176977	-0.0775163	-0.141852	0.33019	-0.359985	-0.425899	-0.113223	0.0303402	-1.09791	-0.78511	-0.61788
consensus_chr12_104381222_104381480	Activin_8hr_SMAD2_peak_1315	104381299	chr12	104381222	104381480	259	Gsc	1	0	0	0	0	1	0	1			5.00686		3.81255	31.5348	40.7513	31.7914	0.313561	0.399824	0.0909411	-0.0797921	0.170519	0.248985	0.0940271	0.402398	-0.448195	0.294719	0.482309	-0.0586296
consensus_chr12_104473558_104473733	Activin_8hr_SMAD2_peak_1318	104473638	chr12	104473558	104473733	176	Gsc	1	0	0	0	0	1	0	1			7.12072		3.81255	6.75745	34.682	21.8566	0.570203	0.755943	0.345179	0.376835	0.795635	0.626496	0.91442	0.634696	0.85113	0.220163	0.610764	0.967142
consensus_chr6_108696365_108696528	Activin_8hr_SMAD2_peak_4313	108696454	chr6	108696365	108696528	164	Gt(ROSA)26Sor	0	0	1	0	1	0	0	1			3.29594		5.33757	12.0132	37.2831	24.837	-0.108586	0.107793	-0.115646	-0.0432691	0.276721	0.494943	0.437346	0.0268185	0.120627	0.825025	0.768121	0.139973
consensus_chr6_108644376_108644559	Activin_8hr_SMAD2_peak_4312	108644483	chr6	108644376	108644559	184	Gt(ROSA)26Sor	0	0	1	0	1	0	0	1			4.08296		16.0127	12.0132	39.8843	29.8044	0.178813	0.231555	-0.143488	-0.282229	0.350731	0.373159	0.510515	0.736915	0.311028	0.970164	0.968149	0.80795
consensus_chr6_113077039_113077254	Activin_8hr_SMAD2_peak_4319,Untreated_SMAD2_peak_2133	113077163	chr6	113077039	113077254	216	Gt(ROSA)26Sor	0	0	1	0	1	0	0	1			3.01149	5.31771	15.2502	19.5215	32.0808	42.7196	0.721151	0.730932	0.549337	0.341022	0.0249037	-0.367601	-0.746733	-0.439709	0.194139	-0.53507	-1.06766	-0.668526
consensus_chr15_56742758_56743078	Activin_8hr_SMAD2_peak_1907,Untreated_SMAD2_peak_949,Activin_1hr_SMAD2_peak_280	56742953	chr15	56742758	56743078	321	Has2	1	0	0	0	1	0	1	0		7.43906	9.57574	4.77549	16.0127	51.0563	65.0287	49.674	0.311936	0.703392	0.206911	0.210383	0.406811	-0.0362614	-0.0847701	0.166123	0.0558108	-0.291983	-0.548367	-0.214573
consensus_chr15_56708427_56708607	Activin_8hr_SMAD2_peak_1905	56708516	chr15	56708427	56708607	181	Has2	1	0	0	0	1	0	0	1			4.22294		10.6751	11.2624	30.3467	23.8435	-0.131186	0.210078	-0.503784	-0.0157194	0.4404	0.572427	0.512519	0.438261	0.15084	0.516528	0.509899	-0.0295896
consensus_chr15_56627608_56627951	Activin_8hr_SMAD2_peak_1904,Untreated_SMAD2_peak_948	56627776	chr15	56627608	56627951	344	Has2	1	0	0	0	1	0	0	1			7.93937	5.05873	8.38761	27.7806	91.9073	67.5566	-0.128815	-0.228092	-0.395685	0.0478011	0.0770157	0.425487	0.240143	0.252453	0.193396	0.466735	-0.0176391	0.115806
consensus_chr15_56626464_56626771	Activin_8hr_SMAD2_peak_1903	56626567	chr15	56626464	56626771	308	Has2	1	0	0	0	1	0	0	1			5.21392		9.15012	19.5215	39.0172	29.8044	0.133116	-0.11457	-0.246681	0.250223	-0.106076	0.402514	0.205243	0.0778739	0.053121	0.34945	-0.157781	-0.0549981
consensus_chr15_56729756_56730065	Activin_8hr_SMAD2_peak_1906	56729815	chr15	56729756	56730065	310	Has2	1	0	0	0	1	0	0	1			5.34054		16.7752	20.2723	44.2195	19.8696	0.151748	0.103103	-0.245163	-0.0877845	-0.0569722	0.781137	0.680007	0.465544	0.213444	0.741639	0.822288	0.143976
consensus_chr15_54702219_54702825	Activin_8hr_SMAD2_peak_1895,Untreated_SMAD2_peak_945	54702565	chr15	54702219	54702825	607	Has2	1	0	0	0	1	0	0	1			21.3622	5.09907	17.5377	30.7839	189.017	50.6675	0.161071	0.0114079	-0.198241	-0.331247	0.656155	1.13916	1.69618	1.20065	0.248347	0.921047	0.928074	0.0955093
consensus_chr16_30155736_30156494	Activin_8hr_SMAD2_peak_2088,Untreated_SMAD2_peak_1039,Untreated_SMAD2_peak_1040,Activin_1hr_SMAD2_peak_302	30156112	chr16	30155736	30156494	759	Hes1	0	0	1	0	1	0	1	0		9.78824	38.5186	15.4314	19.0628	93.8534	344.219	167.898	-0.088588	-0.109126	-0.574492	-0.654165	0.862606	1.42121	1.59369	1.747	1.17994	1.52028	1.39863	1.84433
consensus_chr16_30129541_30129713	Activin_8hr_SMAD2_peak_2087	30129616	chr16	30129541	30129713	173	Hes1	0	0	1	0	1	0	0	1			4.77755		9.15012	15.0165	30.3467	9.9348	-0.519326	0.0922805	-0.228331	-0.07115	0.582576	0.959619	0.86092	0.150514	0.377928	0.545405	0.635604	-0.126908
consensus_chr16_30160400_30160832	Activin_8hr_SMAD2_peak_2089	30160588	chr16	30160400	30160832	433	Hes1	0	0	1	0	1	0	0	1			12.6263		12.9627	24.0265	116.185	28.8109	-0.257604	0.0894304	-0.656555	-0.355631	0.594472	0.940198	1.16179	0.962084	0.48287	0.953264	0.858618	0.840694
consensus_chr16_30103122_30103289	Activin_8hr_SMAD2_peak_2086	30103168	chr16	30103122	30103289	168	Hes1	0	0	1	0	1	0	0	1			3.27889		6.86259	9.00993	25.1444	23.8435	-0.188794	-0.127749	-0.0615257	-0.228253	0.418594	0.380201	0.606175	0.581228	0.116821	0.458561	0.133579	0.217654
consensus_chr16_33605791_33606065	Activin_8hr_SMAD2_peak_2111	33605931	chr16	33605791	33606065	275	Hes1	0	0	1	0	1	0	0	1			7.38638		13.7252	17.269	52.023	13.9087	-0.123148	0.095463	-0.33176	-0.219122	0.309315	0.52016	0.41298	0.117006	0.171495	0.515034	0.423694	0.174927
consensus_chr16_33845586_33845726	Activin_8hr_SMAD2_peak_2113	33845618	chr16	33845586	33845726	141	Hes1	0	0	1	0	1	0	0	1			3.81552		8.38761	12.0132	27.7456	25.8305	-0.111058	-0.328212	-0.321009	-0.20802	0.247219	0.080336	0.0442554	0.368414	-0.166354	-0.337206	-0.415317	0.0665611
consensus_chr16_30062944_30063357	Activin_8hr_SMAD2_peak_2085,Untreated_SMAD2_peak_1038	30063210	chr16	30062944	30063357	414	Hes1	0	0	1	0	1	0	0	1			8.93735	3.90381	11.4377	31.5348	78.0345	36.7587	-0.0482075	0.343137	0.0701304	0.278261	0.217538	-0.794841	-0.517363	-0.132092	0.181065	-0.883745	-0.910177	-0.291042
consensus_chr16_33737816_33738120	Activin_8hr_SMAD2_peak_2112	33738020	chr16	33737816	33738120	305	Hes1	0	0	1	0	1	0	0	1			6.6435		7.6251	9.76076	49.4218	17.8826	-0.0103165	-0.161221	-0.305732	-0.0910841	0.015565	0.559649	0.409285	0.437457	-0.127059	0.406696	0.434047	-0.0294559
consensus_chr16_33844391_33844583	Untreated_SMAD2_peak_1051	33844515	chr16	33844391	33844583	193	Hes1	0	0	1	0	1	0	0	1				3.90381	15.2502	15.7674	26.8785	33.7783	0.168512	-0.162215	-0.33931	0.0945188	0.0924501	-0.090024	-0.241162	0.227372	-0.150595	-0.366898	-0.606849	0.0605497
consensus_chr11_90356160_90356329	Activin_8hr_SMAD2_peak_975	90356216	chr11	90356160	90356329	170	Hlf	0	1	0	0	0	1	0	1			3.74731		8.38761	15.0165	33.8149	18.8761	-0.232841	0.268516	-0.111574	-0.215356	0.143468	0.243014	0.311588	0.628268	0.0873356	0.165128	0.21451	0.14937
consensus_chr11_90371054_90371268	Activin_8hr_SMAD2_peak_976	90371166	chr11	90371054	90371268	215	Hlf	0	1	0	0	0	1	0	1			5.75856		14.4877	15.0165	40.7513	18.8761	-0.0463785	-0.0533428	-0.0255208	-0.173915	0.19423	0.324215	0.481375	0.619353	0.414376	0.827409	1.00494	0.688099
consensus_chr11_90391688_90391958	Activin_8hr_SMAD2_peak_977	90391794	chr11	90391688	90391958	271	Hlf	0	1	0	0	0	1	0	1			5.47543		19.0628	10.5116	62.4276	24.837	0.175324	0.267329	-0.114908	-0.299838	0.232462	0.975946	1.72558	1.54967	0.129211	0.765344	1.07859	1.27557
consensus_chr11_96341761_96342424	Untreated_SMAD2_peak_482,Activin_8hr_SMAD2_peak_986,Activin_1hr_SMAD2_peak_137	96342153	chr11	96341761	96342424	664	Hoxb1	0	0	0	1	0	0	1	0		5.61014	15.9261	14.7605	19.8253	84.0927	176.878	122.198	0.0161747	-0.206266	-0.408339	-0.324196	1.14865	0.890115	0.71738	0.622428	1.32369	0.920639	0.998882	0.913167
consensus_chr11_96368741_96368886	Activin_8hr_SMAD2_peak_987	96368829	chr11	96368741	96368886	146	Hoxb1	0	0	0	1	0	0	0	1			3.93333		9.91263	15.7674	33.8149	15.8957	-0.245422	-0.113201	-0.0390005	-0.295697	0.108296	0.512447	0.446547	0.233669	-0.110058	0.429044	0.304222	-0.120041
consensus_chr2_152736335_152736401	Activin_1hr_SMAD2_peak_442	152736377	chr2	152736335	152736401	67	Id1	0	0	0	1	0	0	1	0		5.3007			17.5377	37.5414	21.6762	28.8109	0.155012	0.451215	-0.0100277	0.0851306	0.0660794	-1.206	-1.11073	-1.67891	-0.0405976	-2.07304	-1.83604	-2.03384
consensus_chr2_152735131_152735359	Activin_1hr_SMAD2_peak_441,Untreated_SMAD2_peak_1458	152735248	chr2	152735131	152735359	229	Id1	0	0	0	1	0	0	1	0		6.656		5.27051	11.4377	49.5546	19.9421	29.8044	0.348191	0.64954	0.22415	0.25364	0.0730911	-1.3242	-1.13823	-1.91485	-0.0912332	-2.18028	-2.023	-2.25748
consensus_chr12_25098494_25098699	Activin_1hr_SMAD2_peak_166	25098651	chr12	25098494	25098699	206	Id2	0	0	0	1	0	0	1	0		5.48141			8.38761	48.053	18.208	25.8305	-0.0256891	0.176118	0.120282	0.129616	-0.0687305	-1.21995	-1.22797	-1.37274	-0.0395562	-1.5496	-1.49483	-1.37365
consensus_chr4_136140369_136140581	Untreated_SMAD2_peak_1818,Activin_1hr_SMAD2_peak_534	136140446	chr4	136140369	136140581	213	Id3	0	0	0	1	0	0	1	0		4.67477		3.70983	12.9627	34.5381	29.4797	35.7653	0.291842	0.650371	0.535511	0.308499	0.0829686	-0.705351	-0.880649	-0.973786	0.0402151	-1.03428	-1.35601	-1.46482
consensus_chr4_138453360_138453557	Activin_8hr_SMAD2_peak_3704	138453470	chr4	138453360	138453557	198	Id3	0	0	0	1	0	0	0	1			4.75208		17.5377	20.2723	37.2831	35.7653	-0.249225	-0.319212	-0.26224	-0.122981	0.165205	-0.0495794	0.0988462	0.256511	0.235299	-0.103146	-0.220343	0.0765375
consensus_chr4_138361509_138362033	Activin_8hr_SMAD2_peak_3701,Untreated_SMAD2_peak_1824	138361776	chr4	138361509	138362033	525	Id3	0	0	0	1	0	0	0	1			5.97114	4.56232	17.5377	33.7872	123.988	44.7066	0.0248027	0.138498	-0.0689083	-0.320559	0.550483	1.04999	1.14702	1.22124	0.572162	0.679904	0.594945	0.939883
consensus_chr4_135963498_135963678	Activin_8hr_SMAD2_peak_3693	135963600	chr4	135963498	135963678	181	Id3	0	0	0	1	0	0	0	1			3.49657		12.9627	11.2624	32.9479	28.8109	0.048174	-0.196046	-0.143933	-0.146907	-0.0902423	-0.367565	-0.317949	-0.0536047	-0.0754287	-0.432247	-0.647004	-0.177477
consensus_chr4_136031505_136031958	Activin_8hr_SMAD2_peak_3694,Untreated_SMAD2_peak_1816	136031668	chr4	136031505	136031958	454	Id3	0	0	0	1	0	0	0	1			11.1159	3.09347	19.0628	45.8005	123.988	77.4914	0.0522595	-0.0147494	-0.0850335	-0.307831	-0.166569	-0.288671	-0.456439	0.285752	-0.369395	-0.213972	-0.526226	0.105499
consensus_chr4_138396228_138396353	Untreated_SMAD2_peak_1825	138396287	chr4	138396228	138396353	126	Id3	0	0	0	1	0	0	0	1				4.51356	16.0127	10.5116	16.4739	29.8044	0.0688081	-0.134907	-0.242007	-0.460686	0.366843	0.626705	0.401816	0.7246	0.103706	0.402804	0.456783	0.741866
consensus_chr4_138444922_138445231	Activin_8hr_SMAD2_peak_3703	138445048	chr4	138444922	138445231	310	Id3	0	0	0	1	0	0	0	1			3.3974		10.6751	41.2955	68.4969	43.7131	0.118913	0.0912018	-0.298795	-0.0871612	0.182089	0.342653	0.327485	0.232953	0.354407	0.534618	0.580212	0.0812185
consensus_chr4_138418538_138418779	Activin_8hr_SMAD2_peak_3702	138418658	chr4	138418538	138418779	242	Id3	0	0	0	1	0	0	0	1			6.07975		9.15012	7.50827	49.4218	12.9152	0.131502	0.112582	-0.0873066	-0.196381	0.0808632	0.759147	0.783534	0.36465	-0.220076	0.333981	0.620278	-0.169178
consensus_chr4_136053302_136053447	Untreated_SMAD2_peak_1817	136053357	chr4	136053302	136053447	146	Id3	0	0	0	1	0	0	0	1				4.5299	9.91263	12.0132	16.4739	34.7718	0.186322	0.15594	0.20286	0.201856	0.160876	-0.0789782	-0.131185	0.00471743	0.11298	-0.416441	-0.64267	-0.329181
consensus_chr2_30474056_30474199	Untreated_SMAD2_peak_1363	30474106	chr2	30474056	30474199	144	Ier5l	0	0	0	1	0	0	0	1				5.09907	6.10008	10.5116	20.8092	27.8174	0.277449	0.166483	0.0788307	-0.368979	0.382389	-0.0802825	0.125097	-0.0745704	0.22316	-0.280764	-0.410496	-0.167303
consensus_chr1_72805935_72806628	Activin_8hr_SMAD2_peak_148,Untreated_SMAD2_peak_70,Activin_1hr_SMAD2_peak_27	72806295	chr1	72805935	72806628	694	Igfbp2	0	1	0	0	1	0	1	0		4.6269	14.8782	8.55836	29.7379	63.0695	202.89	110.276	-0.156861	0.105531	-0.170934	-0.199688	0.372456	0.0388474	0.145445	0.190374	0.471301	0.256579	-0.231896	0.105221
consensus_chr14_27044889_27045392	Activin_8hr_SMAD2_peak_1689,Untreated_SMAD2_peak_859	27045056	chr14	27044889	27045392	504	Il17rd	0	1	0	0	1	0	0	1			11.6353	6.16834	14.4877	50.3054	181.213	94.3806	-0.190529	-0.786739	-0.790666	-0.336934	0.699682	0.948647	0.985455	1.05821	0.670699	1.02796	0.851969	0.9143
consensus_chr14_27044304_27044591	Activin_8hr_SMAD2_peak_1688,Untreated_SMAD2_peak_858	27044470	chr14	27044304	27044591	288	Il17rd	0	1	0	0	1	0	0	1			5.33854	7.11871	12.9627	27.0298	65.8958	45.7001	-0.118103	-0.555117	-0.78207	-0.265521	0.854152	1.08086	1.17516	1.2197	0.665436	0.884288	0.788865	0.850286
consensus_chr14_27039338_27039517	Untreated_SMAD2_peak_857,Activin_8hr_SMAD2_peak_1687	27039418	chr14	27039338	27039517	180	Il17rd	0	1	0	0	1	0	0	1			6.00811	8.05116	7.6251	21.0232	31.2138	39.7392	0.104521	0.269719	-0.00797925	0.0714077	0.593928	0.616951	0.461081	0.905042	0.875881	0.455411	0.253369	0.599078
consensus_chr14_25718331_25718953	Activin_8hr_SMAD2_peak_1682,Untreated_SMAD2_peak_856	25718499	chr14	25718331	25718953	623	Il17rd	0	1	0	0	1	0	0	1			13.3804	7.39275	14.4877	27.0298	146.531	63.5827	0.130799	0.182752	-0.362709	-0.207822	0.338921	0.557139	0.340186	0.901789	0.388555	0.416679	0.473506	0.76669
consensus_chr14_25607054_25607197	Untreated_SMAD2_peak_855	25607089	chr14	25607054	25607197	144	Il17rd	0	1	0	0	1	0	0	1				3.67417	9.91263	16.5182	18.208	27.8174	0.172183	0.650394	-0.0408004	0.483822	0.267845	-0.449115	-0.580581	-0.0534027	0.38465	-0.715577	-0.764653	-0.245195
consensus_chr14_27096185_27096406	Activin_8hr_SMAD2_peak_1691	27096318	chr14	27096185	27096406	222	Il17rd	0	1	0	0	1	0	0	1			4.68413		10.6751	22.5248	38.1502	22.85	0.198523	0.274104	-0.0387344	-0.0550729	0.116836	-0.0954814	0.354509	0.900628	-0.112911	0.195337	0.29165	0.431033
consensus_chr14_27066406_27066795	Activin_8hr_SMAD2_peak_1690,Untreated_SMAD2_peak_860	27066602	chr14	27066406	27066795	390	Il17rd	0	1	0	0	1	0	0	1			6.88695	5.33206	8.38761	26.279	71.0981	46.6935	0.298405	-0.0189951	0.0915441	0.0466368	0.217795	0.42019	0.267855	0.70843	-0.0424334	0.130153	0.0952179	0.368613
consensus_chr2_146302378_146302639	Activin_8hr_SMAD2_peak_2969	146302503	chr2	146302378	146302639	262	Insm1	0	0	0	1	0	0	0	1			5.20166		10.6751	18.7707	56.3582	37.7522	-0.0143823	0.376429	-0.254353	0.301758	-0.365509	-0.670152	-0.630552	-0.3783	-0.23177	-0.315465	-0.55959	-0.29149
consensus_chr11_53759684_53760389	Activin_8hr_SMAD2_peak_850,Untreated_SMAD2_peak_404	53760126	chr11	53759684	53760389	706	Irf1	1	0	0	0	1	0	0	1			7.18975	4.53989	27.4504	49.5546	157.803	86.4327	-0.350859	-0.184448	-0.666106	-0.472306	0.925936	0.587993	0.80226	1.06241	1.06346	0.513457	0.414349	0.728875
consensus_chr11_53826945_53827092	Activin_8hr_SMAD2_peak_854	53826993	chr11	53826945	53827092	148	Irf1	1	0	0	0	1	0	0	1			3.16836		6.86259	9.76076	33.8149	14.9022	-0.25814	0.00425812	-0.228882	-0.149172	0.110996	0.542254	0.404884	0.231693	-0.0709117	0.697032	0.567802	-0.594483
consensus_chr11_55461054_55461179	Untreated_SMAD2_peak_407	55461081	chr11	55461054	55461179	126	Irf1	1	0	0	0	1	0	0	1				3.48681	10.6751	15.0165	15.6069	33.7783	-0.19503	0.0786821	-0.362615	-0.0412163	-0.144995	0.0412536	0.118884	0.157199	-0.173063	-0.324749	-0.25814	0.118058
consensus_chr11_53799980_53800464	Activin_8hr_SMAD2_peak_853,Untreated_SMAD2_peak_405	53800236	chr11	53799980	53800464	485	Irf1	1	0	0	0	1	0	0	1			9.40615	6.34567	23.6378	49.5546	159.537	91.4001	-0.122915	0.218962	-0.325245	-0.489765	0.646682	0.860301	0.907834	1.21461	0.785077	0.740647	0.464766	0.759537
consensus_chr11_53786762_53787057	Activin_8hr_SMAD2_peak_852	53786919	chr11	53786762	53787057	296	Irf1	1	0	0	0	1	0	0	1			10.1493		12.2002	21.0232	92.7743	28.8109	-0.0817212	0.0799021	-0.359459	-0.577012	0.790561	1.01598	1.06973	1.20525	0.127816	0.856826	0.838181	0.546142
consensus_chr11_55438305_55438441	Untreated_SMAD2_peak_406	55438389	chr11	55438305	55438441	137	Irf1	1	0	0	0	1	0	0	1				4.56232	13.7252	15.0165	19.0751	26.824	-0.0507068	0.0913269	-0.20986	-0.173728	0.422475	0.372386	0.338361	0.384435	0.325456	0.751493	0.768771	0.172138
consensus_chr11_53781310_53781506	Activin_8hr_SMAD2_peak_851	53781416	chr11	53781310	53781506	197	Irf1	1	0	0	0	1	0	0	1			3.70897		6.10008	21.774	39.0172	21.8566	-0.00543103	0.227311	-0.268084	-0.163412	0.55798	0.512608	0.364665	0.283576	0.417961	0.719637	0.681076	0.131444
consensus_chr11_48871235_48871651	Activin_8hr_SMAD2_peak_836	48871489	chr11	48871235	48871651	417	Irgm1	1	0	0	0	1	0	0	1			6.57561		17.5377	33.7872	95.3755	34.7718	-0.289988	-0.0193055	-0.398905	0.0407537	0.613851	1.02256	0.772136	0.535322	0.381761	1.01026	0.548567	0.781019
consensus_chr11_48818441_48818699	Activin_8hr_SMAD2_peak_829,Untreated_SMAD2_peak_391	48818538	chr11	48818441	48818699	259	Irgm1	1	0	0	0	1	0	0	1			3.79709	2.98335	16.7752	28.5314	59.8264	42.7196	-0.0540833	0.0313046	-0.348315	-0.00245818	0.168462	0.2592	0.228979	0.338023	-0.0455448	0.0440118	0.148944	0.233024
consensus_chr11_48826804_48827096	Activin_8hr_SMAD2_peak_830,Untreated_SMAD2_peak_392	48826953	chr11	48826804	48827096	293	Irgm1	1	0	0	0	1	0	0	1			6.4719	5.05199	13.7252	17.269	58.9594	38.7457	0.018136	0.0354153	-0.327051	-0.434339	0.207564	0.348113	0.456366	0.44615	0.0123359	0.176865	-0.0325423	0.41346
consensus_chr11_48853597_48853755	Activin_8hr_SMAD2_peak_833	48853660	chr11	48853597	48853755	159	Irgm1	1	0	0	0	1	0	0	1			3.99694		18.3002	34.5381	53.7571	20.8631	0.0231378	0.0759211	-0.118341	-0.220759	-0.344275	0.105933	0.415205	0.60895	-0.0846227	0.214855	0.334529	0.694525
consensus_chr11_48800410_48800567	Activin_8hr_SMAD2_peak_828	48800509	chr11	48800410	48800567	158	Irgm1	1	0	0	0	1	0	0	1			3.56061		19.0628	18.0199	39.0172	27.8174	0.125418	0.301166	0.133733	0.0917788	0.132646	-0.278647	-0.382341	-0.0563633	0.0246153	-0.557191	-0.816361	-0.481969
consensus_chr11_48856851_48857129	Activin_8hr_SMAD2_peak_835	48857046	chr11	48856851	48857129	279	Irgm1	1	0	0	0	1	0	0	1			4.3395		17.5377	33.0364	65.8958	36.7587	0.20033	-0.043393	0.044117	-0.154702	0.00998528	0.166912	0.535763	0.451886	-0.0689903	0.00253882	0.0972648	0.295228
consensus_chr11_48833788_48834058	Activin_8hr_SMAD2_peak_831,Untreated_SMAD2_peak_393	48833921	chr11	48833788	48834058	271	Irgm1	1	0	0	0	1	0	0	1			3.74731	5.31019	16.7752	28.5314	39.8843	44.7066	0.267734	0.397113	-0.225525	-0.383545	-0.30537	-0.116865	0.148453	0.219419	-0.157425	-0.0187318	-0.0838968	0.25155
consensus_chr11_48834252_48834529	Activin_8hr_SMAD2_peak_832	48834384	chr11	48834252	48834529	278	Irgm1	1	0	0	0	1	0	0	1			4.72398		10.6751	28.5314	48.5548	23.8435	0.349337	0.471361	-0.159666	-0.160927	-0.334568	-0.059703	0.118606	0.164342	-0.145541	0.00263507	-0.0760115	0.276996
consensus_chr9_58295776_58296231	Activin_1hr_SMAD2_peak_777,Activin_8hr_SMAD2_peak_5132,Untreated_SMAD2_peak_2644	58295963	chr9	58295776	58296231	456	Islr2	0	0	0	1	0	0	1	0		7.46358	3.41208	3.78059	21.3503	67.5745	64.1617	50.6675	-0.236101	0.0741494	-0.255433	-0.120362	0.893381	0.505424	0.350431	0.480902	0.718612	0.396093	0.375546	0.0742582
consensus_chr9_58279246_58279681	Activin_8hr_SMAD2_peak_5131,Untreated_SMAD2_peak_2643	58279546	chr9	58279246	58279681	436	Islr2	0	0	0	1	0	0	0	1			6.09301	6.11311	28.2129	24.7773	110.115	79.4784	-0.100547	-0.116952	-0.241672	-0.287592	-0.0375635	0.0605555	0.380359	0.960878	-0.0482333	0.311717	0.263461	1.03918
consensus_chr2_155115402_155116063	Activin_8hr_SMAD2_peak_2996,Untreated_SMAD2_peak_1464,Activin_1hr_SMAD2_peak_444	155115692	chr2	155115402	155116063	662	Itch	0	1	0	0	1	0	1	0		9.63046	28.7894	22.9041	23.6378	103.614	342.485	211.611	-0.212133	-0.171928	-0.488238	-0.291729	1.24479	1.63048	2.22253	2.2909	0.51702	0.699631	1.02768	1.16304
consensus_chr2_155074251_155074431	Untreated_SMAD2_peak_1463	155074360	chr2	155074251	155074431	181	Itch	0	1	0	0	1	0	0	1				3.61206	10.6751	10.5116	29.4797	43.7131	-0.176928	0.108736	0.0095921	-0.186455	0.240762	0.00803091	0.155156	0.402523	0.0343111	-0.157714	-0.499324	-0.0907442
consensus_chr2_155133455_155133700	Untreated_SMAD2_peak_1465	155133650	chr2	155133455	155133700	246	Itch	0	1	0	0	1	0	0	1				3.78059	16.0127	13.5149	19.0751	40.7327	-0.0963066	-0.0402113	-0.0565369	-0.229346	0.49023	0.231129	0.19222	0.376679	0.179848	-0.350688	-0.471364	0.0371566
consensus_chr2_155053130_155053272	Activin_8hr_SMAD2_peak_2995	155053214	chr2	155053130	155053272	143	Itch	0	1	0	0	1	0	0	1			4.21572		6.86259	9.76076	31.2138	16.8892	0.00615634	-0.0398212	-0.222674	-0.275714	-0.241241	0.0775245	0.386221	0.162551	0.0525121	0.433519	0.255815	-0.055784
consensus_chr4_95134823_95135014	Activin_8hr_SMAD2_peak_3584	95134955	chr4	95134823	95135014	192	Jun	0	0	0	1	0	0	0	1			3.0465		8.38761	11.2624	33.8149	13.9087	-0.37425	-0.0296757	-0.349316	-0.131725	-0.205591	0.0112678	-0.0795659	-0.794374	-0.235717	-0.143582	-0.113922	-0.639202
consensus_chr4_95052482_95052624	Untreated_SMAD2_peak_1764	95052582	chr4	95052482	95052624	143	Jun	0	0	0	1	0	0	0	1				4.54092	6.86259	7.50827	18.208	28.8109	0.151925	0.369879	-0.0677051	-0.390433	0.312954	-0.243779	-0.356814	0.145795	0.762398	-0.527632	-0.78252	-0.130315
consensus_chr4_95052028_95052213	Untreated_SMAD2_peak_1763	95052094	chr4	95052028	95052213	186	Jun	0	0	0	1	0	0	0	1				5.58404	13.7252	20.2723	32.0808	37.7522	0.172581	0.363629	0.0662974	-0.200077	0.296751	-0.292419	-0.293695	0.203414	0.793184	-0.502248	-0.714386	-0.132956
consensus_chr4_142166133_142166914	Activin_8hr_SMAD2_peak_3723,Untreated_SMAD2_peak_1834,Activin_1hr_SMAD2_peak_540,Activin_1hr_SMAD2_peak_541	142166445	chr4	142166133	142166914	782	Kazn	0	1	0	0	1	0	1	0		8.21973	14.7451	9.30378	27.4504	123.887	322.542	180.813	-0.0408857	0.0408801	-0.253802	-0.301108	0.619156	0.415687	0.602837	1.16904	0.705434	0.566451	0.258488	0.997478
consensus_chr4_142197117_142197286	Activin_8hr_SMAD2_peak_3724	142197177	chr4	142197117	142197286	170	Kazn	0	1	0	0	1	0	0	1			3.69591		6.86259	13.5149	34.682	11.9218	-0.290711	-0.180555	-0.466133	-0.519658	0.241418	0.397106	0.693578	0.651884	0.0948927	0.411911	0.918322	0.313152
consensus_chr4_142140118_142140268	Activin_8hr_SMAD2_peak_3722	142140186	chr4	142140118	142140268	151	Kazn	0	1	0	0	1	0	0	1			4.09872		8.38761	9.00993	22.5433	14.9022	0.099107	0.269868	-0.233999	-0.328284	0.0855197	-0.204217	-0.0618352	0.330063	0.386116	0.636462	0.686104	0.436286
consensus_chr9_4283761_4284275	Activin_8hr_SMAD2_peak_5009,Activin_1hr_SMAD2_peak_760,Untreated_SMAD2_peak_2590	4284070	chr9	4283761	4284275	515	Kbtbd3	1	0	0	0	0	1	1	0		9.08139	17.4985	9.12823	25.9254	88.5976	146.531	108.289	-0.16324	0.17555	-0.256303	-0.490564	1.59006	1.31946	1.41235	1.4644	1.12202	0.653176	0.748048	0.737735
consensus_chr9_4226971_4227211	Activin_8hr_SMAD2_peak_5008	4227094	chr9	4226971	4227211	241	Kbtbd3	1	0	0	0	0	1	0	1			5.94416		15.2502	12.7641	43.3525	7.94784	-0.146936	0.209829	-0.449027	-0.152919	0.56085	0.633198	0.856459	0.507539	0.567472	0.686322	0.872908	0.141257
consensus_chr17_83694920_83695176	Activin_8hr_SMAD2_peak_2382	83695008	chr17	83694920	83695176	257	Kcng3	0	1	0	0	0	1	0	1			4.88102		7.6251	9.76076	38.1502	4.9674	-0.491148	-0.271617	-0.131559	-0.221184	0.324271	0.797014	1.10034	0.597846	0.283517	1.07804	1.01461	0.172736
consensus_chr17_83668253_83668509	Activin_8hr_SMAD2_peak_2381	83668471	chr17	83668253	83668509	257	Kcng3	0	1	0	0	0	1	0	1			4.90567		8.38761	14.2657	42.4854	12.9152	-0.180041	-0.0266812	-0.260546	0.0631099	0.215566	0.256808	0.10594	0.0670239	-0.0198317	0.0388742	-0.0894489	-0.118654
consensus_chr17_83547624_83548022	Activin_8hr_SMAD2_peak_2379	83547891	chr17	83547624	83548022	399	Kcng3	0	1	0	0	0	1	0	1			4.28247		12.9627	13.5149	76.3004	9.9348	-0.0367051	0.350343	-0.0317608	-0.0283562	0.119623	0.510742	0.699526	0.48368	-0.297452	0.547771	0.776357	0.132679
consensus_chr17_83633016_83633583	Activin_8hr_SMAD2_peak_2380,Untreated_SMAD2_peak_1187	83633282	chr17	83633016	83633583	568	Kcng3	0	1	0	0	0	1	0	1			8.49349	5.37242	12.9627	26.279	208.092	63.5827	0.01889	-0.125685	-0.439713	-0.43592	-0.182011	0.466159	0.725114	0.810908	0.108501	0.38104	0.42996	0.735218
consensus_chr17_83526238_83526490	Untreated_SMAD2_peak_1186,Activin_8hr_SMAD2_peak_2378	83526442	chr17	83526238	83526490	253	Kcng3	0	1	0	0	0	1	0	1			4.35145	2.98359	16.0127	12.7641	39.0172	44.7066	0.205598	0.421556	0.0535123	0.0584948	0.150266	0.0708683	0.0325983	0.343706	0.0690275	-0.33531	-0.492766	0.201309
consensus_chr15_62086921_62087198	Activin_8hr_SMAD2_peak_1918	62087100	chr15	62086921	62087198	278	Kcnq3	0	1	0	0	0	1	0	1			8.06429		7.6251	8.2591	53.7571	12.9152	-0.100897	0.0525026	-0.178698	-0.379463	-0.0561765	0.906607	1.48026	1.56322	0.0588807	0.714499	1.00395	1.4188
consensus_chr15_40955266_40955765	Activin_8hr_SMAD2_peak_1880,Untreated_SMAD2_peak_940,Activin_1hr_SMAD2_peak_276	40955439	chr15	40955266	40955765	500	Klf10	0	0	0	1	0	0	1	0		8.48134	13.9623	6.7093	13.7252	58.5645	173.41	48.6805	-0.190743	-0.153654	-0.294937	-0.28902	0.601774	1.40423	1.25185	0.427018	0.299459	1.21664	1.13107	0.630521
consensus_chr15_41162279_41162512	Activin_8hr_SMAD2_peak_1881	41162328	chr15	41162279	41162512	234	Klf10	0	0	0	1	0	0	0	1			6.73464		13.7252	12.7641	45.0866	22.85	0.0476943	-0.165943	-0.161422	-0.536492	-0.39327	0.0906034	0.146563	0.176687	-0.454395	0.455228	0.268149	0.394911
consensus_chr15_38300483_38300665	Untreated_SMAD2_peak_936	38300592	chr15	38300483	38300665	183	Klf10	0	0	0	1	0	0	0	1				4.97446	6.86259	19.5215	23.4103	49.674	0.464913	0.391048	0.0738917	0.367063	-0.023218	-0.726391	-0.614472	-0.183755	0.42007	-0.999793	-0.938943	-0.303045
consensus_chr13_5892395_5892635	Activin_8hr_SMAD2_peak_1370	5892502	chr13	5892395	5892635	241	Klf6	0	0	0	1	0	0	0	1			4.45045		8.38761	21.774	32.0808	7.94784	-0.000975595	-0.422165	-0.722817	-0.160859	-0.191336	0.975056	0.100363	-0.173313	0.295653	0.900885	0.693649	-0.546541
consensus_chr6_145275740_145276846	Activin_8hr_SMAD2_peak_4434,Untreated_SMAD2_peak_2207,Activin_1hr_SMAD2_peak_674,Activin_1hr_SMAD2_peak_675,Untreated_SMAD2_peak_2208	145276282	chr6	145275740	145276846	1107	Kras	0	1	0	0	1	0	1	0		4.94817	17.7593	7.78364	71.676	130.644	432.658	242.409	0.171895	0.0153374	0.0539273	-0.0848306	0.201121	0.152202	0.266054	0.519797	0.559252	0.00750403	0.0201162	0.440291
consensus_chr6_145275052_145275342	Activin_8hr_SMAD2_peak_4433	145275175	chr6	145275052	145275342	291	Kras	0	1	0	0	1	0	0	1			7.03554		21.3503	28.5314	92.7743	39.7392	0.148137	0.158784	0.0991999	0.080302	0.457772	0.346184	0.685258	0.814675	0.727832	0.40847	0.28495	0.703611
consensus_chr6_145261829_145262239	Activin_8hr_SMAD2_peak_4432,Untreated_SMAD2_peak_2206	145262054	chr6	145261829	145262239	411	Kras	0	1	0	0	1	0	0	1			5.43689	5.79292	23.6378	48.053	140.462	81.4653	-0.261772	-0.245466	-0.566149	-0.423779	0.536152	0.788212	0.755035	1.02903	0.663274	0.862296	0.740344	0.973871
consensus_chr6_144361308_144361462	Activin_8hr_SMAD2_peak_4427	144361396	chr6	144361308	144361462	155	Kras	0	1	0	0	1	0	0	1			3.12276		8.38761	15.0165	32.0808	23.8435	-0.12333	-0.0129034	-0.230502	-0.286004	-0.172329	0.129494	0.264186	0.356204	-0.180312	0.399807	0.415961	0.0665554
consensus_chr6_144454403_144454693	Activin_8hr_SMAD2_peak_4429,Untreated_SMAD2_peak_2205	144454596	chr6	144454403	144454693	291	Kras	0	1	0	0	1	0	0	1			3.96969	3.86195	11.4377	58.5645	51.1559	41.7261	0.0203381	0.266226	0.252459	0.450691	0.170749	-0.310556	-0.512951	-0.328189	0.0356797	-0.22981	-0.124476	-0.395095
consensus_chr6_145252001_145252289	Activin_8hr_SMAD2_peak_4431	145252062	chr6	145252001	145252289	289	Kras	0	1	0	0	1	0	0	1			3.19753		17.5377	12.7641	55.4912	15.8957	0.0366401	0.320183	-0.150587	-0.0737556	0.438912	0.552192	0.615827	0.307086	0.379488	0.666529	0.680811	0.445427
consensus_chr6_144373492_144373661	Activin_8hr_SMAD2_peak_4428	144373566	chr6	144373492	144373661	170	Kras	0	1	0	0	1	0	0	1			5.78559		12.2002	7.50827	26.0115	13.9087	0.119433	0.0190824	-0.380255	-0.192796	-0.111546	-0.00682959	0.312204	-0.0321831	0.318405	0.684985	0.872941	-0.00259144
consensus_chr6_144251210_144251401	Activin_8hr_SMAD2_peak_4425	144251300	chr6	144251210	144251401	192	Kras	0	1	0	0	1	0	0	1			3.32686		9.15012	24.0265	37.2831	31.7914	0.145218	-0.181782	-0.34709	0.055477	0.14871	0.23913	0.0648628	0.0267761	0.219639	0.165714	-0.107875	0.00292066
consensus_chr6_144273631_144273854	Activin_8hr_SMAD2_peak_4426	144273677	chr6	144273631	144273854	224	Kras	0	1	0	0	1	0	0	1			5.37465		5.33757	15.7674	42.4854	21.8566	0.444835	0.234861	0.0483151	-0.0641145	0.27691	0.825097	0.607187	0.871634	0.507296	0.593155	0.752225	0.49033
consensus_chr4_98727954_98728510	Untreated_SMAD2_peak_1767,Activin_8hr_SMAD2_peak_3596,Activin_1hr_SMAD2_peak_525	98728320	chr4	98727954	98728510	557	L1td1	0	1	0	0	1	0	1	0		5.87294	14.0125	10.2877	17.5377	42.0463	130.057	85.4393	0.432248	0.374916	-0.00754364	0.0368625	0.443912	0.198263	0.422233	0.743188	0.621621	0.103492	0.19741	0.565228
consensus_chr4_98726663_98726945	Untreated_SMAD2_peak_1766,Activin_8hr_SMAD2_peak_3595	98726830	chr4	98726663	98726945	283	L1td1	0	1	0	0	1	0	0	1			3.12276	4.96698	16.7752	24.7773	36.4161	42.7196	0.461463	0.316663	0.0341357	0.437392	0.408894	0.0615843	0.264275	0.676677	0.505336	-0.0797574	-0.193032	0.335167
consensus_chr1_180924394_180925384	Activin_8hr_SMAD2_peak_351,Activin_1hr_SMAD2_peak_55,Untreated_SMAD2_peak_181	180924883	chr1	180924394	180925384	991	Lefty1	1	0	0	0	0	1	1	0		18.8705	36.026	41.5455	42.7006	315.348	703.177	532.505	-0.600859	-0.534611	-0.786589	-0.634283	2.21181	2.43653	2.34246	2.57849	1.78708	1.75867	1.80453	1.94314
consensus_chr1_180933629_180934184	Untreated_SMAD2_peak_182,Activin_8hr_SMAD2_peak_352,Activin_1hr_SMAD2_peak_56	180933900	chr1	180933629	180934184	556	Lefty1	1	0	0	0	0	1	1	0		5.79303	14.8509	15.7989	20.5878	120.132	293.063	203.663	-0.324547	-0.632893	-0.315722	-0.743733	2.32818	2.6082	2.42779	2.43803	2.1712	2.24628	1.9267	1.95627
consensus_chr1_180934401_180935253	Activin_8hr_SMAD2_peak_353,Untreated_SMAD2_peak_183,Activin_1hr_SMAD2_peak_57	180934965	chr1	180934401	180935253	853	Lefty1	1	0	0	0	0	1	1	0		11.1121	12.3079	10.1479	34.313	152.418	272.254	168.892	-0.320507	-0.745804	-0.472163	-0.714103	2.3381	2.80889	2.57493	2.55449	2.52168	2.67135	2.50674	2.48471
consensus_chr1_181341049_181341199	Activin_8hr_SMAD2_peak_355	181341100	chr1	181341049	181341199	151	Lefty1	1	0	0	0	0	1	0	1			3.83029		8.38761	7.50827	26.0115	18.8761	0.152745	0.0274934	-0.199299	-0.16488	0.321236	0.439506	0.431193	0.354369	-0.0461186	0.168207	0.783204	0.438251
consensus_chr1_180887934_180889501	Activin_8hr_SMAD2_peak_348,Activin_1hr_SMAD2_peak_54,Untreated_SMAD2_peak_180	180888930	chr1	180887934	180889501	1568	Lefty2	1	0	0	0	0	1	1	0		18.5076	35.5903	28.6693	54.9007	266.544	893.928	497.733	-0.301343	-0.126171	-0.394073	-0.262136	1.38631	1.85098	1.89199	1.99331	1.83061	1.76373	1.44672	1.65046
consensus_chr1_180889952_180890153	Activin_8hr_SMAD2_peak_349	180890059	chr1	180889952	180890153	202	Lefty2	1	0	0	0	0	1	0	1			4.19212		12.2002	13.5149	51.1559	21.8566	-0.474595	-0.0582616	-0.375076	-0.362011	1.39538	2.01276	2.09213	2.109	2.0183	2.07805	1.86617	1.93223
consensus_chr1_180890289_180890577	Activin_8hr_SMAD2_peak_350	180890381	chr1	180890289	180890577	289	Lefty2	1	0	0	0	0	1	0	1			4.68922		10.6751	9.76076	60.6935	20.8631	-0.474203	-0.0218413	-0.401865	-0.358918	1.41877	2.17442	2.30237	2.24007	2.24991	2.42799	2.19816	2.20673
consensus_chr1_180850818_180850959	Untreated_SMAD2_peak_179	180850901	chr1	180850818	180850959	142	Lefty2	1	0	0	0	0	1	0	1				4.92381	20.5878	14.2657	33.8149	39.7392	0.325691	0.368057	0.221417	0.113115	0.0104578	-0.423307	-0.486011	-0.0819656	-0.0414665	-0.557083	-0.750551	-0.314986
consensus_chr5_140583969_140584286	Activin_8hr_SMAD2_peak_4038,Activin_1hr_SMAD2_peak_587	140584116	chr5	140583969	140584286	318	Lfng	0	0	0	1	0	0	1	0		5.08988	3.84324		24.4003	42.7972	53.7571	48.6805	-0.137276	0.190568	0.157332	-0.264529	0.176133	-0.78164	-0.855842	-0.678294	-0.0112395	-0.994285	-1.18691	-0.889946
consensus_chr5_140611995_140612157	Untreated_SMAD2_peak_1987	140612071	chr5	140611995	140612157	163	Lfng	0	0	0	1	0	0	0	1				6.20017	4.57506	17.269	22.5433	37.7522	-0.199601	0.0723423	-0.23608	-0.135381	0.0551083	-0.549117	-1.11663	-0.745142	0.327723	-0.843408	-0.886283	-0.563163
consensus_chr2_109917143_109917715	Activin_8hr_SMAD2_peak_2911,Untreated_SMAD2_peak_1428	109917385	chr2	109917143	109917715	573	Lgr4	0	1	0	0	1	0	0	1			20.7128	8.55608	23.6378	47.3021	203.757	89.4132	-0.0470309	0.23611	-0.142144	0.207784	0.794483	0.961065	1.28337	1.35156	0.551273	0.434205	0.225567	0.768594
consensus_chr6_30711408_30711749	Activin_8hr_SMAD2_peak_4132	30711610	chr6	30711408	30711749	342	Mest	0	1	0	0	1	0	0	1			8.45586		10.6751	11.2624	67.6299	9.9348	0.181423	0.20096	-0.212977	-0.221411	0.172287	0.290393	0.796008	0.618781	0.680621	1.12271	1.03509	0.675027
consensus_chr11_97661653_97662273	Activin_1hr_SMAD2_peak_138,Activin_8hr_SMAD2_peak_996,Untreated_SMAD2_peak_486	97662004	chr11	97661653	97662273	621	Mllt6	0	1	0	0	1	0	1	0		6.78507	9.24052	6.46924	26.6879	111.122	177.745	102.328	-0.185067	-0.217738	-0.585655	-0.371868	0.416542	0.413251	0.350775	0.531026	0.809066	0.0916062	0.204598	0.572501
consensus_chr5_37832855_37832998	Untreated_SMAD2_peak_1885,Activin_8hr_SMAD2_peak_3837	37832925	chr5	37832855	37832998	144	Msx1	0	0	0	1	0	0	0	1			4.39177	5.09907	4.57506	17.269	28.6126	27.8174	-0.25463	-0.0413033	-0.519872	-0.0154119	0.132986	0.0770835	0.0739361	-0.512476	0.166042	0.212774	0.313926	-0.291941
consensus_chr5_37826777_37827028	Activin_8hr_SMAD2_peak_3836	37826870	chr5	37826777	37827028	252	Msx1	0	0	0	1	0	0	0	1			4.03673		14.4877	37.5414	32.9479	34.7718	-0.148208	-0.309087	-0.610182	-0.451292	0.69753	-0.0409653	-0.382117	-0.654716	0.547222	-0.443619	-0.805383	-0.718832
consensus_chr5_37768802_37769120	Activin_8hr_SMAD2_peak_3835	37768997	chr5	37768802	37769120	319	Msx1	0	0	0	1	0	0	0	1			4.00541		9.15012	14.2657	43.3525	12.9152	0.124311	0.226803	-0.116328	-0.0552348	-0.216413	0.0434717	0.369136	0.198541	-0.114097	-0.00952724	0.540405	0.468744
consensus_chr13_53455410_53455576	Activin_8hr_SMAD2_peak_1529	53455472	chr13	53455410	53455576	167	Msx2	0	0	0	1	0	0	0	1			3.63383		9.15012	12.7641	26.8785	27.8174	-0.0852044	-0.134831	-0.183036	0.179253	0.326929	0.0608683	0.0790342	-0.232588	0.0516203	0.0306236	-0.267656	-0.228369
consensus_chr15_65926152_65926942	Activin_8hr_SMAD2_peak_1923,Untreated_SMAD2_peak_956,Activin_1hr_SMAD2_peak_282	65926576	chr15	65926152	65926942	791	Myc	1	0	0	0	1	0	1	0		5.5155	25.009	11.7923	25.9254	93.8534	356.357	222.539	0.0371421	-0.0639156	-0.378529	0.0212154	0.757161	1.15961	0.91226	1.15736	0.535904	0.64897	0.357286	0.709249
consensus_chr6_122702403_122702936	Activin_8hr_SMAD2_peak_4346,Activin_1hr_SMAD2_peak_648	122702601	chr6	122702403	122702936	534	Nanog	1	0	0	0	1	0	1	0		5.63199	4.49194		38.1255	81.0894	111.849	56.6283	0.1677	0.312076	-0.201372	0.11932	0.616602	0.468073	0.453746	0.520674	0.761043	0.27408	0.0430066	0.135714
consensus_chr6_122703628_122704129	Activin_8hr_SMAD2_peak_4347,Activin_1hr_SMAD2_peak_649	122703917	chr6	122703628	122704129	502	Nanog	1	0	0	0	1	0	1	0		4.10038	10.1756		27.4504	79.5877	202.89	47.687	0.24452	0.124447	0.0459965	0.116319	0.647879	0.571024	0.540679	0.518546	0.892282	0.364268	0.2084	0.276037
consensus_chr6_122715788_122716411	Activin_8hr_SMAD2_peak_4349,Untreated_SMAD2_peak_2159,Activin_1hr_SMAD2_peak_652	122716165	chr6	122715788	122716411	624	Nanog	1	0	0	0	1	0	1	0		4.19371	11.3702	8.95077	27.4504	73.5811	259.248	138.094	-0.18976	-0.0685552	-0.356047	-0.253593	0.318068	0.212709	0.333674	0.412933	0.37496	0.157928	-0.00611469	0.176211
consensus_chr6_122707200_122707662	Activin_8hr_SMAD2_peak_4348,Activin_1hr_SMAD2_peak_650,Untreated_SMAD2_peak_2158,Activin_1hr_SMAD2_peak_651	122707475	chr6	122707200	122707662	463	Nanog	1	0	0	0	1	0	1	0		6.29903	7.74496	5.74847	25.1628	109.621	144.797	93.3871	0.110105	0.0999592	-0.246811	-0.147381	0.646448	0.426008	0.487893	0.637603	0.791073	0.473781	0.339395	0.525429
consensus_chr6_122609943_122610121	Activin_8hr_SMAD2_peak_4344	122610006	chr6	122609943	122610121	179	Nanog	1	0	0	0	1	0	0	1			3.54947		8.38761	19.5215	41.6184	28.8109	0.265465	0.293238	0.0976167	-0.0501226	0.037285	-0.202523	-0.558815	-0.0856489	-0.115913	-0.629867	-0.904235	-0.359437
consensus_chr6_122608433_122608717	Activin_8hr_SMAD2_peak_4343	122608588	chr6	122608433	122608717	285	Nanog	1	0	0	0	1	0	0	1			4.16327		21.3503	38.2922	58.0923	50.6675	0.374867	0.149448	0.164396	0.153905	-0.0644696	-0.305596	-0.471749	-0.128085	-0.180908	-0.706211	-0.896948	-0.368336
consensus_chr6_122624641_122624865	Untreated_SMAD2_peak_2157,Activin_8hr_SMAD2_peak_4345	122624735	chr6	122624641	122624865	225	Nanog	1	0	0	0	1	0	0	1			4.08952	3.8841	15.2502	34.5381	40.7513	40.7327	0.124595	0.28039	-0.0439409	-0.358898	0.040722	0.0789293	0.0750874	-0.153685	0.0351726	0.493867	0.518916	0.031011
consensus_chr19_5802518_5802790	Untreated_SMAD2_peak_1279,Activin_8hr_SMAD2_peak_2583	5802706	chr19	5802518	5802790	273	Neat1	0	0	0	1	0	0	0	1			4.24346	6.26449	24.4003	49.5546	48.5548	67.5566	0.208109	0.372656	0.410774	0.0101932	0.0797527	-0.354113	-0.604618	-0.375961	0.106493	-0.654097	-1.06415	-0.522242
consensus_chr13_56222214_56222396	Activin_8hr_SMAD2_peak_1532	56222297	chr13	56222214	56222396	183	Neurog1	0	0	0	1	0	0	0	1			3.56036		9.15012	10.5116	25.1444	20.8631	0.204661	0.264464	0.0798921	-0.0598276	0.081695	-0.500173	-0.230832	-0.12176	0.0591783	-0.782257	-1.13282	-0.424542
consensus_chr10_61418888_61419589	Activin_8hr_SMAD2_peak_555,Untreated_SMAD2_peak_270,Activin_1hr_SMAD2_peak_83	61419312	chr10	61418888	61419589	702	Nodal	1	0	0	0	1	0	1	0		7.14972	25.2352	25.2922	19.8253	150.916	291.329	227.507	-0.347475	-0.0993409	-0.282114	-0.419182	2.12195	2.11357	2.03246	2.52016	2.27895	1.99703	1.91274	2.19469
consensus_chr10_61405952_61406482	Activin_8hr_SMAD2_peak_552,Untreated_SMAD2_peak_268,Activin_1hr_SMAD2_peak_82	61406138	chr10	61405952	61406482	531	Nodal	1	0	0	0	1	0	1	0		7.80283	11.5767	8.95705	27.4504	95.3551	190.751	126.172	0.0239416	0.0427869	-0.399255	-0.385496	1.38702	1.6673	1.85726	1.89305	0.524825	0.720253	0.876223	0.889627
consensus_chr10_61418275_61418474	Activin_8hr_SMAD2_peak_554	61418375	chr10	61418275	61418474	200	Nodal	1	0	0	0	1	0	0	1			3.55903		12.9627	22.5248	44.2195	26.824	-0.377356	-0.215112	-0.317039	-0.277781	2.13118	2.19033	2.02628	2.4888	2.26551	1.91112	1.74531	2.09405
consensus_chr10_61415682_61416344	Activin_8hr_SMAD2_peak_553,Untreated_SMAD2_peak_269	61416122	chr10	61415682	61416344	663	Nodal	1	0	0	0	1	0	0	1			8.46836	6.07962	21.3503	50.3054	136.994	87.4262	-0.196331	-0.426548	-0.756017	-0.769299	0.897522	1.12888	1.04403	1.36189	0.691612	0.447181	0.552391	0.849624
consensus_chr10_61500857_61500996	Untreated_SMAD2_peak_271	61500949	chr10	61500857	61500996	140	Nodal	1	0	0	0	1	0	0	1				5.90418	10.6751	9.00993	13.8728	32.7848	-0.0611292	-0.266635	0.00837886	-0.445085	0.0534843	-0.130209	0.285612	0.242193	-0.300784	0.478383	0.537955	-0.153177
consensus_chr7_30463526_30464004	Untreated_SMAD2_peak_2271,Activin_8hr_SMAD2_peak_4521,Activin_1hr_SMAD2_peak_693	30463800	chr7	30463526	30464004	479	Nphs1os	1	0	0	0	0	1	1	0		10.7961	10.7543	15.6152	20.5878	83.3418	204.624	134.12	-0.00507269	-0.259737	-0.312884	-0.468746	0.955222	1.4158	1.3731	1.50307	0.587602	0.945372	0.759952	0.73142
consensus_chr7_30464066_30464241	Activin_8hr_SMAD2_peak_4522	30464201	chr7	30464066	30464241	176	Nphs1os	1	0	0	0	0	1	0	1			3.14578		9.15012	12.7641	39.8843	26.824	-0.0303775	-0.265527	-0.357704	-0.462725	0.874363	1.28161	1.30454	1.45438	0.621817	0.907964	0.654603	0.759415
consensus_chr12_44403632_44404236	Activin_8hr_SMAD2_peak_1175,Untreated_SMAD2_peak_589	44403842	chr12	44403632	44404236	605	Nrcam	0	1	0	0	1	0	0	1			13.0041	9.02145	15.2502	33.0364	192.485	79.4784	-0.339511	-0.222451	-0.664565	-0.418625	0.315985	0.619386	1.1268	1.63324	0.269184	0.88169	0.860842	1.46395
consensus_chr12_44327670_44327856	Activin_8hr_SMAD2_peak_1173	44327759	chr12	44327670	44327856	187	Nrcam	0	1	0	0	1	0	0	1			3.93276		16.0127	12.0132	36.4161	12.9152	-0.160097	-0.17393	-0.351574	-0.228653	0.301115	0.418554	0.689701	0.936402	0.0514728	0.480003	0.57916	0.517545
consensus_chr12_44535560_44536334	Activin_8hr_SMAD2_peak_1176,Untreated_SMAD2_peak_590	44535886	chr12	44535560	44536334	775	Nrcam	0	1	0	0	1	0	0	1			26.7607	16.7646	24.4003	72.0794	312.138	186.774	-0.107313	-0.364492	-0.742593	-0.627596	1.1044	1.81601	2.2687	2.59484	1.06445	1.47938	1.67927	1.88054
consensus_chr12_44393882_44394045	Activin_8hr_SMAD2_peak_1174	44393906	chr12	44393882	44394045	164	Nrcam	0	1	0	0	1	0	0	1			3.71665		9.15012	10.5116	40.7513	21.8566	-0.0770652	0.186275	-0.351367	-0.386953	-0.239379	0.336271	0.515059	0.824162	-0.000325846	0.764608	0.456095	0.307781
consensus_chr14_48754197_48754367	Untreated_SMAD2_peak_876	48754246	chr14	48754197	48754367	171	Otx2	0	0	0	1	0	0	0	1				4.37227	6.10008	11.2624	38.1502	32.7848	-0.326575	-0.394575	-0.866626	-0.117982	0.00572823	-0.496867	-0.721139	-0.254221	-0.221079	-0.988177	-1.18657	-0.500307
consensus_chr14_48753109_48753424	Activin_8hr_SMAD2_peak_1723,Untreated_SMAD2_peak_875	48753329	chr14	48753109	48753424	316	Otx2	0	0	0	1	0	0	0	1			7.10738	3.51086	12.2002	23.2757	71.0981	41.7261	-0.241278	-0.29453	-0.450824	0.00236241	0.00951786	-0.449264	-0.746961	-0.315933	-0.17151	-0.989421	-1.24249	-0.584887
consensus_chr14_48700916_48701209	Untreated_SMAD2_peak_873	48701159	chr14	48700916	48701209	294	Otx2	0	0	0	1	0	0	0	1				4.72685	6.86259	30.0331	46.8207	57.6218	-0.0394295	0.511641	-0.0204451	0.0881529	-0.0508227	-0.874908	-0.797967	-0.540119	0.0351873	-0.805476	-1.02607	-0.532632
consensus_chr14_48662913_48663201	Activin_8hr_SMAD2_peak_1720	48663035	chr14	48662913	48663201	289	Otx2	0	0	0	1	0	0	0	1			5.7771		9.91263	21.774	50.2889	15.8957	-0.0271751	0.071334	-0.552015	-0.105566	0.0751742	-0.532809	-0.520398	-0.169777	0.0342391	-0.711182	-0.939429	-0.381183
consensus_chr14_49155640_49155812	Activin_8hr_SMAD2_peak_1727	49155722	chr14	49155640	49155812	173	Otx2	0	0	0	1	0	0	0	1			4.24346		13.7252	9.00993	34.682	27.8174	-0.0174195	-0.264663	-0.765418	-0.14967	0.279274	1.41964	1.57191	0.527305	-0.0672691	0.565237	0.628081	-0.0310599
consensus_chr14_48654960_48655406	Activin_8hr_SMAD2_peak_1719,Untreated_SMAD2_peak_872	48655135	chr14	48654960	48655406	447	Otx2	0	0	0	1	0	0	0	1			4.86024	3.86195	16.0127	33.7872	75.4333	65.5697	-0.00238085	-0.0359861	-0.461434	0.0402784	0.0897438	-0.159017	0.0725379	0.419352	0.0605063	-0.128162	-0.228212	0.166032
consensus_chr14_49089813_49089999	Activin_8hr_SMAD2_peak_1726	49089902	chr14	49089813	49089999	187	Otx2	0	0	0	1	0	0	0	1			3.78052		6.86259	4.50496	36.4161	9.9348	0.0304681	-0.348764	-0.42358	-0.229415	0.0845987	0.872177	0.884273	0.0043327	-0.198858	0.531245	0.437273	-0.010116
consensus_chr14_49275422_49275653	Activin_8hr_SMAD2_peak_1728	49275513	chr14	49275422	49275653	232	Otx2	0	0	0	1	0	0	0	1			4.29159		7.6251	7.50827	40.7513	33.7783	0.0683161	0.179638	-0.110445	-0.189041	-0.554928	0.0629541	0.0918126	0.541358	-0.384964	0.149915	0.196348	0.42873
consensus_chr14_48653661_48653928	Activin_8hr_SMAD2_peak_1718,Untreated_SMAD2_peak_871	48653810	chr14	48653661	48653928	268	Otx2	0	0	0	1	0	0	0	1			6.36013	3.86195	9.15012	12.7641	55.4912	45.7001	0.0816009	0.00922262	-0.286388	-0.184901	0.172434	0.113115	0.342399	0.573414	0.138612	0.047921	-0.0356872	0.422574
consensus_chr14_48707986_48708322	Activin_8hr_SMAD2_peak_1721,Untreated_SMAD2_peak_874	48708218	chr14	48707986	48708322	337	Otx2	0	0	0	1	0	0	0	1			5.62247	5.63581	15.2502	8.2591	52.89	34.7718	0.205093	0.124258	-0.0482265	-0.0406689	0.530368	0.214537	0.188567	0.0699251	0.0961494	-0.106041	0.162042	0.224967
consensus_chr14_48709413_48709626	Activin_8hr_SMAD2_peak_1722	48709514	chr14	48709413	48709626	214	Otx2	0	0	0	1	0	0	0	1			3.27889		9.91263	15.7674	32.0808	26.824	0.498588	0.21305	0.00463408	0.111643	0.17018	-0.216861	-0.0444178	-0.0566346	0.0154635	-0.322122	-0.217692	0.0337345
consensus_chr18_38210652_38210850	Activin_8hr_SMAD2_peak_2498	38210733	chr18	38210652	38210850	199	Pcdh1	0	0	0	1	0	0	0	1			3.37255		6.86259	15.7674	33.8149	10.9283	-0.121338	0.0593454	-0.269661	-0.38197	0.119976	-0.385424	-0.394052	-0.508714	0.232025	-0.913155	-0.939595	-0.738855
consensus_chr18_38278836_38278976	Activin_8hr_SMAD2_peak_2499	38278924	chr18	38278836	38278976	141	Pcdh1	0	0	0	1	0	0	0	1			3.78288		5.33757	8.2591	23.4103	4.9674	0.00787749	-0.0515045	-0.128998	-0.0910201	0.643917	0.428451	0.846006	0.631386	0.45499	0.565417	0.695055	0.0897912
consensus_chr6_4736810_4736968	Activin_8hr_SMAD2_peak_4070	4736903	chr6	4736810	4736968	159	Peg10	0	0	0	1	0	0	0	1			4.68413		6.86259	15.0165	32.0808	14.9022	0.0427899	0.362746	0.0783696	0.338903	0.424096	-0.0218805	-0.207414	-0.121775	-0.0579003	-0.23728	-0.309708	-0.452782
consensus_chr6_4855296_4855436	Activin_8hr_SMAD2_peak_4072	4855358	chr6	4855296	4855436	141	Peg10	0	0	0	1	0	0	0	1			4.67297		6.86259	11.2624	21.6762	8.94132	0.0799936	0.249101	-0.182268	-0.516556	-0.0201228	-0.0246704	0.373125	-0.340925	-0.104013	0.636173	0.396102	-0.129877
consensus_chr6_4747369_4747494	Untreated_SMAD2_peak_2010	4747400	chr6	4747369	4747494	126	Peg10	0	0	0	1	0	0	0	1				4.29395	3.81255	24.0265	22.5433	23.8435	0.251283	0.649469	0.060649	0.513092	-0.137459	-0.652435	-0.781845	-0.324319	-0.0166544	-0.959681	-1.06454	-0.636802
consensus_chr6_4739948_4740139	Activin_8hr_SMAD2_peak_4071	4739999	chr6	4739948	4740139	192	Peg10	0	0	0	1	0	0	0	1			3.70147		6.86259	11.2624	32.0808	13.9087	0.270595	0.67644	0.186645	0.186201	-0.0127835	-0.187002	0.0352266	-0.252896	0.100497	-0.642787	-0.828809	-0.606017
consensus_chr6_122340368_122340910	Untreated_SMAD2_peak_2154,Activin_8hr_SMAD2_peak_4341	122340718	chr6	122340368	122340910	543	Phc1	0	0	0	1	0	0	0	1			5.29594	6.39341	29.7379	51.8071	130.057	155.976	-0.00882135	0.691477	-0.149009	-0.222544	-0.132824	-0.412702	-0.28481	-0.0354022	-0.30209	-0.546393	-0.888789	-0.303099
consensus_chr6_122342170_122342533	Activin_8hr_SMAD2_peak_4342,Untreated_SMAD2_peak_2155	122342324	chr6	122342170	122342533	364	Phc1	0	0	0	1	0	0	0	1			8.43384	10.2621	25.9254	37.5414	137.861	169.885	0.0972047	0.542526	-0.240455	-0.161706	-0.131834	-0.472104	-0.272016	0.165028	-0.372721	-0.527304	-0.675058	0.040847
consensus_chr6_122366465_122366649	Untreated_SMAD2_peak_2156	122366541	chr6	122366465	122366649	185	Phc1	0	0	0	1	0	0	0	1				4.69	12.2002	15.7674	36.4161	48.6805	0.0592891	0.278082	-0.0777451	-0.152559	-0.180458	-0.232753	-0.154576	0.321556	-0.34834	-0.294739	-0.127708	0.212163
consensus_chr7_143467822_143467974	Untreated_SMAD2_peak_2386	143467921	chr7	143467822	143467974	153	Phlda2	0	0	0	1	0	0	0	1				5.03536	15.2502	28.5314	38.1502	34.7718	0.0400904	0.272006	-0.101411	-0.108351	0.109118	-0.0693774	-0.193858	0.0215591	-0.000724721	-0.127697	-0.367993	-0.236509
consensus_chr11_3337600_3338123	Activin_1hr_SMAD2_peak_97,Untreated_SMAD2_peak_337,Activin_8hr_SMAD2_peak_688	3337843	chr11	3337600	3338123	524	Pik3ip1	1	0	0	0	1	0	1	0		12.7139	11.7843	10.5633	26.6879	148.664	211.56	120.211	-0.426855	0.191192	-0.103529	0.101106	0.98639	0.741764	0.273558	0.0180953	0.957314	0.447749	0.0933259	-0.00866758
consensus_chr11_3292790_3292951	Activin_8hr_SMAD2_peak_687	3292904	chr11	3292790	3292951	162	Pik3ip1	1	0	0	0	1	0	0	1			4.01274		9.15012	21.774	37.2831	24.837	0.192562	0.427264	0.289731	0.353559	0.284153	-0.340009	-0.61105	-0.227048	0.328667	-0.577592	-0.964762	-0.484136
consensus_chr17_29451085_29451569	Untreated_SMAD2_peak_1120,Activin_8hr_SMAD2_peak_2268,Activin_1hr_SMAD2_peak_336	29451321	chr17	29451085	29451569	485	Pim1	0	0	1	0	1	0	1	0		6.656	3.3974	4.37753	18.3002	77.3352	67.6299	67.5566	-0.00148358	0.0228049	0.153677	0.0547539	0.537373	-0.248471	-0.584097	-0.447843	0.394984	-0.499682	-1.01553	-0.543084
consensus_chr3_129217178_129217766	Activin_8hr_SMAD2_peak_3365,Untreated_SMAD2_peak_1671,Activin_1hr_SMAD2_peak_497	129217439	chr3	129217178	129217766	589	Pitx2	1	0	0	0	1	0	1	0		24.6664	50.2918	21.9429	12.2002	259.035	512.426	329.835	0.0673147	0.092053	0.104318	0.137939	1.70071	2.29505	2.35784	2.21413	1.90385	1.96859	1.60077	1.69703
consensus_chr3_129222436_129222934	Activin_8hr_SMAD2_peak_3367,Activin_1hr_SMAD2_peak_498,Untreated_SMAD2_peak_1672	129222651	chr3	129222436	129222934	499	Pitx2	1	0	0	0	1	0	1	0		10.1798	30.0405	5.28162	9.15012	63.0695	213.294	48.6805	-0.261432	-0.029351	0.00718643	-0.0979762	1.8168	1.86667	1.81793	1.0245	1.9346	2.15361	2.00516	1.5257
consensus_chr3_129216817_129217096	Activin_8hr_SMAD2_peak_3364	129217043	chr3	129216817	129217096	280	Pitx2	1	0	0	0	1	0	0	1			3.45214		3.05004	10.5116	44.2195	22.85	0.126295	0.00758447	0.0697309	0.0584922	1.49206	2.11923	2.18172	1.97719	1.79576	1.77666	1.44033	1.67905
consensus_chr3_129217914_129218115	Activin_8hr_SMAD2_peak_3366	129217994	chr3	129217914	129218115	202	Pitx2	1	0	0	0	1	0	0	1			4.85272		8.38761	15.7674	32.9479	16.8892	0.128307	0.251436	0.241758	0.165682	1.83337	2.40538	2.49857	2.30763	1.86928	1.92512	1.58355	1.50367
consensus_chr3_129214714_129214896	Activin_8hr_SMAD2_peak_3363	129214841	chr3	129214714	129214896	183	Pitx2	1	0	0	0	1	0	0	1			4.8121		8.38761	18.0199	30.3467	18.8761	0.110905	0.0470352	0.124261	-0.213358	1.5423	1.81649	1.64	1.63613	1.9866	1.67797	1.45979	1.59621
consensus_chr17_83166332_83167152	Activin_8hr_SMAD2_peak_2375,Untreated_SMAD2_peak_1184,Activin_1hr_SMAD2_peak_368	83166792	chr17	83166332	83167152	821	Pkdcc	1	0	0	0	1	0	1	0		6.12833	24.8595	20.0968	27.4504	123.136	443.929	216.579	-0.107166	0.016666	-0.410693	-0.360005	1.32016	1.83925	1.86701	1.92416	1.24864	1.62141	1.54349	1.6654
consensus_chr17_70755079_70755371	Untreated_SMAD2_peak_1176	70755136	chr17	70755079	70755371	293	Pkdcc	1	0	0	0	1	0	0	1				4.37753	12.9627	16.5182	22.5433	51.6609	-0.260133	-0.301285	-0.437097	-0.374569	0.479175	0.588396	0.20993	0.604827	0.40323	0.349689	-0.129582	0.269541
consensus_chr17_83320515_83320884	Activin_8hr_SMAD2_peak_2377	83320616	chr17	83320515	83320884	370	Pkdcc	1	0	0	0	1	0	0	1			4.17266		14.4877	12.0132	66.7628	18.8761	-0.220184	-0.0248817	-0.348969	-0.0942418	-0.132924	0.577768	0.588932	0.52085	-0.0999761	0.538623	0.621223	0.188992
consensus_chr17_83214236_83214528	Untreated_SMAD2_peak_1185,Activin_8hr_SMAD2_peak_2376	83214378	chr17	83214236	83214528	293	Pkdcc	1	0	0	0	1	0	0	1			4.90567	5.17344	14.4877	22.5248	38.1502	51.6609	-0.169816	0.299734	0.0460907	-0.36606	-0.0280441	-0.340972	-0.501183	-0.0943492	0.118537	-0.587888	-0.767449	-0.300062
consensus_chr17_70900626_70901022	Activin_8hr_SMAD2_peak_2354	70900836	chr17	70900626	70901022	397	Pkdcc	1	0	0	0	1	0	0	1			8.5395		18.3002	17.269	69.364	40.7327	0.170741	0.274156	-0.246741	0.0709641	0.429333	0.216778	0.678685	0.747752	0.371959	0.4545	0.746738	0.234815
consensus_chr17_70737468_70737608	Activin_8hr_SMAD2_peak_2352	70737521	chr17	70737468	70737608	141	Pkdcc	1	0	0	0	1	0	0	1			3.8328		11.4377	16.5182	34.682	21.8566	0.236892	-0.146813	-0.0719045	0.193381	0.377129	0.184515	0.0463855	0.298759	0.179021	0.146685	-0.273422	-0.100951
consensus_chr17_70772484_70772902	Activin_8hr_SMAD2_peak_2353,Untreated_SMAD2_peak_1177	70772766	chr17	70772484	70772902	419	Pkdcc	1	0	0	0	1	0	0	1			6.063	4.03749	19.8253	37.5414	77.1674	60.6023	0.245367	-0.0173508	-0.0956339	0.187905	-0.15378	-0.308247	-0.512188	-0.144466	-0.171235	-0.585432	-0.794203	-0.122781
consensus_chr10_3851942_3852301	Activin_8hr_SMAD2_peak_397,Untreated_SMAD2_peak_202	3852148	chr10	3851942	3852301	360	Plekhg1	0	1	0	0	0	1	0	1			6.56195	4.29395	11.4377	19.5215	63.2946	37.7522	-0.176005	-0.206242	-0.598194	-0.333627	-0.0778727	0.149323	0.227598	0.470632	0.322862	0.261004	0.0606466	0.373184
consensus_chr10_3741224_3742156	Untreated_SMAD2_peak_201,Activin_8hr_SMAD2_peak_396	3741414	chr10	3741224	3742156	933	Plekhg1	0	1	0	0	0	1	0	1			9.2659	6.79573	25.9254	34.5381	150.867	71.5305	0.235278	-0.56524	-0.313985	-0.387181	0.694939	1.42515	1.3704	1.47173	0.53903	1.15029	0.862731	1.09106
consensus_chr10_3941333_3941499	Activin_8hr_SMAD2_peak_399	3941385	chr10	3941333	3941499	167	Plekhg1	0	1	0	0	0	1	0	1			4.00541		12.2002	18.7707	24.2774	20.8631	0.258971	0.275492	-0.136104	0.00143715	-0.0110692	-0.294789	-0.489501	-0.00403807	-0.0195591	-0.238869	-0.260682	-0.021097
consensus_chr2_173334398_173335678	Activin_8hr_SMAD2_peak_3061,Untreated_SMAD2_peak_1502,Activin_1hr_SMAD2_peak_452	173335018	chr2	173334398	173335678	1281	Pmepa1	1	0	0	0	0	1	1	0		8.57966	23.9379	32.5281	38.888	232.757	692.773	430.177	-0.795026	-0.287038	-0.769069	-1.21826	1.84976	2.17916	2.22569	2.2894	2.05791	1.62745	1.89474	2.13236
consensus_chr2_173339932_173340353	Untreated_SMAD2_peak_1503,Activin_8hr_SMAD2_peak_3062,Activin_1hr_SMAD2_peak_453	173340118	chr2	173339932	173340353	422	Pmepa1	1	0	0	0	0	1	1	0		5.08988	8.0421	7.63918	13.7252	50.3054	90.1732	71.5305	-0.0756709	-0.0555115	-0.329618	-0.472603	1.81543	1.62575	1.81431	2.04831	1.74146	1.34992	1.38726	1.47687
consensus_chr2_173257969_173258380	Activin_8hr_SMAD2_peak_3060,Activin_1hr_SMAD2_peak_451,Untreated_SMAD2_peak_1501	173258162	chr2	173257969	173258380	412	Pmepa1	1	0	0	0	0	1	1	0		7.43906	9.06032	5.09907	16.0127	66.0728	88.4391	45.7001	-0.0416975	0.254392	-0.171934	-0.118615	1.43717	1.29785	1.14432	1.12003	0.833305	0.974809	0.650978	0.550295
consensus_chr2_173238334_173239057	Activin_8hr_SMAD2_peak_3058,Untreated_SMAD2_peak_1500,Activin_1hr_SMAD2_peak_450	173238771	chr2	173238334	173239057	724	Pmepa1	1	0	0	0	0	1	1	0		8.61365	13.2828	11.0592	22.8753	82.591	244.508	175.846	0.113255	0.264221	-0.0841727	-0.243859	1.3916	1.57709	1.57007	2.11248	1.61488	1.30528	1.46577	1.83108
consensus_chr2_173672536_173672892	Activin_8hr_SMAD2_peak_3063	173672713	chr2	173672536	173672892	357	Pmepa1	1	0	0	0	0	1	0	1			6.43739		10.6751	15.0165	69.364	23.8435	-0.300942	0.0336837	-0.226287	0.0168458	0.642836	0.942628	1.08762	0.95153	0.346929	1.04998	1.04639	0.341209
consensus_chr17_35504528_35506015	Activin_8hr_SMAD2_peak_2285,Activin_1hr_SMAD2_peak_341,Untreated_SMAD2_peak_1132,Activin_1hr_SMAD2_peak_342,Untreated_SMAD2_peak_1133	35505136	chr17	35504528	35506015	1488	Pou5f1	0	1	0	0	1	0	1	0		6.08096	11.1641	7.05434	60.2383	170.438	290.462	217.572	-0.801979	-0.169386	-0.618958	-0.648293	0.247995	-0.0655017	-0.0557889	0.52597	0.504427	-0.135281	-0.473241	0.104876
consensus_chr17_35503853_35504299	Activin_8hr_SMAD2_peak_2284,Untreated_SMAD2_peak_1131,Activin_1hr_SMAD2_peak_340	35504059	chr17	35503853	35504299	447	Pou5f1	0	1	0	0	1	0	1	0		6.83685	8.53021	6.74497	28.2129	79.5877	129.19	106.302	-0.548396	-0.0896178	-0.358968	-0.31089	0.376258	0.113507	0.139067	0.615431	0.557955	-0.0653732	-0.324655	0.218852
consensus_chr17_35548650_35548879	Activin_8hr_SMAD2_peak_2286	35548779	chr17	35548650	35548879	230	Pou5f1	0	1	0	0	1	0	0	1			3.8328		10.6751	22.5248	45.9536	27.8174	-0.056337	0.053569	-0.333389	-0.211697	0.14749	0.215356	0.091327	0.365097	-0.0400449	0.24785	0.207726	0.161004
consensus_chr17_35485810_35485956	Activin_8hr_SMAD2_peak_2283	35485871	chr17	35485810	35485956	147	Pou5f1	0	1	0	0	1	0	0	1			4.84407		11.4377	9.76076	28.6126	25.8305	0.161564	0.250318	0.050338	0.182098	0.347712	0.319947	0.345863	0.78033	0.38302	0.228643	0.253436	0.419066
consensus_chr12_103564312_103565109	Activin_8hr_SMAD2_peak_1311,Untreated_SMAD2_peak_654	103564860	chr12	103564312	103565109	798	Ppp4r4	0	1	0	0	1	0	0	1			11.6283	8.05116	24.4003	29.2823	174.277	64.5762	-0.0992874	0.14001	-0.401721	-0.260495	0.735601	0.808095	1.17675	0.83552	0.217099	0.9753	0.735639	0.127057
consensus_chr12_103599158_103599646	Activin_8hr_SMAD2_peak_1312,Untreated_SMAD2_peak_655	103599416	chr12	103599158	103599646	489	Ppp4r4	0	1	0	0	1	0	0	1			18.2263	7.5988	21.3503	32.2856	157.803	68.5501	-0.0542317	-0.276176	-0.174621	-0.300886	1.12984	1.65736	1.602	2.23195	0.484021	0.876653	1.05428	1.57597
consensus_chr12_103600388_103600857	Activin_8hr_SMAD2_peak_1313,Untreated_SMAD2_peak_656	103600642	chr12	103600388	103600857	470	Ppp4r4	0	1	0	0	1	0	0	1			6.60502	8.08703	20.5878	45.0496	156.069	79.4784	0.179351	-0.0300884	-0.189798	-0.23929	1.15596	1.54583	1.6133	2.18772	0.515458	0.691481	1.04024	1.50479
consensus_chr12_103511464_103511915	Activin_8hr_SMAD2_peak_1310	103511654	chr12	103511464	103511915	452	Ppp4r4	0	1	0	0	1	0	0	1			6.09301		16.0127	27.0298	102.312	31.7914	0.275405	0.392927	-0.169971	-0.0100079	0.261803	0.887701	1.20647	0.695795	0.215046	0.69426	1.03549	0.410066
consensus_chr13_34741702_34742336	Activin_8hr_SMAD2_peak_1489,Untreated_SMAD2_peak_759	34742022	chr13	34741702	34742336	635	Pxdc1	0	1	0	0	1	0	0	1			16.2723	11.0225	20.5878	27.7806	158.67	99.348	-0.0783671	0.214842	-0.185598	-0.201076	-0.201686	0.185019	0.477124	1.37632	-0.343668	0.244653	0.551049	0.967339
consensus_chr13_34685053_34685628	Activin_8hr_SMAD2_peak_1488,Untreated_SMAD2_peak_758	34685368	chr13	34685053	34685628	576	Pxdc1	0	1	0	0	1	0	0	1			22.0297	8.95269	18.3002	14.2657	176.878	102.328	0.102304	0.270137	0.0655817	-0.0281279	0.346874	0.993019	1.35948	1.67322	-0.178004	0.955666	1.12197	1.13465
consensus_chr5_142821774_142821827	Activin_1hr_SMAD2_peak_592	142821802	chr5	142821774	142821827	54	Radil	0	1	0	0	1	0	1	0		4.69835			6.86259	21.774	21.6762	25.8305	-0.3042	-0.460281	-0.423818	-0.236855	0.225689	-0.143845	-0.37137	-0.017273	0.315926	-0.549802	-1.03365	-0.558238
consensus_chr5_142812838_142813177	Activin_8hr_SMAD2_peak_4049,Untreated_SMAD2_peak_1993,Activin_1hr_SMAD2_peak_591	142812987	chr5	142812838	142813177	340	Radil	0	1	0	0	1	0	1	0		8.14885	4.9503	4.6885	15.2502	64.5712	81.5027	57.6218	-0.287468	0.286747	-0.377206	-0.197737	1.01032	0.4865	0.394955	0.093044	0.941015	0.0929446	0.0623554	0.150949
consensus_chr5_142546212_142546943	Activin_8hr_SMAD2_peak_4047,Untreated_SMAD2_peak_1992,Activin_1hr_SMAD2_peak_590	142546664	chr5	142546212	142546943	732	Radil	0	1	0	0	1	0	1	0		22.4519	42.5826	15.9744	32.7879	258.285	516.762	222.539	-0.196701	-0.340969	-0.688582	-0.39517	1.41623	1.59522	1.52709	1.43843	1.58866	1.38418	1.25936	1.29706
consensus_chr5_142906533_142906819	Untreated_SMAD2_peak_1994,Activin_1hr_SMAD2_peak_593	142906618	chr5	142906533	142906819	287	Radil	0	1	0	0	1	0	1	0		4.74955		8.18589	17.5377	43.548	43.3525	71.5305	-0.195356	0.121194	0.0841753	-0.198546	0.00945572	-0.385268	-0.632366	-0.278623	-0.0509817	-0.542108	-1.00163	-0.636719
consensus_chr5_142800798_142800938	Activin_8hr_SMAD2_peak_4048	142800811	chr5	142800798	142800938	141	Radil	0	1	0	0	1	0	0	1			3.27045		11.4377	12.7641	27.7456	24.837	0.107798	0.0137487	-0.161028	-0.171073	0.887129	0.836377	0.905431	0.654299	0.607796	0.582811	0.701882	0.655908
consensus_chr5_142881399_142881695	Activin_8hr_SMAD2_peak_4050	142881528	chr5	142881399	142881695	297	Radil	0	1	0	0	1	0	0	1			3.81332		11.4377	26.279	65.0287	32.7848	0.115371	0.159422	-0.394811	-0.139349	0.334274	0.647046	0.610847	0.904033	0.207216	0.369595	0.530798	0.619019
consensus_chr11_98960001_98960202	Untreated_SMAD2_peak_493	98960103	chr11	98960001	98960202	202	Rara	0	0	1	0	1	0	0	1				4.58608	12.2002	15.0165	21.6762	39.7392	-0.162814	0.0905728	0.179598	0.243455	0.396159	-0.346492	-0.312145	0.0841513	0.598808	-0.62112	-0.76598	-0.0224107
consensus_chr11_98925815_98926131	Activin_8hr_SMAD2_peak_1005	98925914	chr11	98925815	98926131	317	Rara	0	0	1	0	1	0	0	1			3.49155		19.8253	23.2757	51.1559	25.8305	-0.0767551	0.0609842	-0.0413793	-0.059554	0.284226	0.365704	0.388065	0.85888	0.21363	-0.059114	0.00290388	0.483784
consensus_chr7_100861981_100862442	Activin_8hr_SMAD2_peak_4625,Untreated_SMAD2_peak_2327	100862180	chr7	100861981	100862442	462	Relt	0	1	0	0	1	0	0	1			12.3079	4.8307	22.8753	45.0496	169.942	36.7587	-0.270034	0.271355	0.110612	-0.0530165	0.708094	0.213123	0.772767	0.309233	0.673444	0.0227039	0.33969	0.117508
consensus_chr7_82063489_82063814	Activin_8hr_SMAD2_peak_4598	82063676	chr7	82063489	82063814	326	Rgma	0	0	0	1	0	0	0	1			7.60363		16.7752	24.0265	58.9594	32.7848	-0.167356	0.0685656	-0.249709	-0.502621	-0.254557	0.205476	0.449632	-0.146656	-0.00811887	0.650818	0.658602	-0.198281
consensus_chr7_73344144_73344284	Activin_8hr_SMAD2_peak_4585	73344225	chr7	73344144	73344284	141	Rgma	0	0	0	1	0	0	0	1			4.00541		6.86259	8.2591	19.9421	7.94784	-0.114969	-0.293238	-0.16569	-0.398847	-0.624876	-0.0369417	-0.34855	-0.542379	0.0943156	0.635828	0.376212	0.139647
consensus_chr7_73399519_73399721	Activin_8hr_SMAD2_peak_4586	73399543	chr7	73399519	73399721	203	Rgma	0	0	0	1	0	0	0	1			4.22249		16.0127	30.0331	41.6184	39.7392	-0.0297221	0.32057	-0.191419	0.137403	-0.393183	-0.565896	-0.877422	-0.661825	-0.656889	-1.0515	-1.36126	-0.817098
consensus_chr7_82056669_82056859	Activin_8hr_SMAD2_peak_4597,Untreated_SMAD2_peak_2313	82056764	chr7	82056669	82056859	191	Rgma	0	0	0	1	0	0	0	1			5.24775	3.81151	9.91263	13.5149	33.8149	32.7848	0.193009	-0.0192329	-0.0555998	-0.0788924	0.0910839	0.346763	0.583184	0.265702	0.297359	0.122094	0.00645685	0.295924
consensus_chr12_8402085_8402511	Activin_1hr_SMAD2_peak_157,Untreated_SMAD2_peak_562	8402334	chr12	8402085	8402511	427	Rhob	0	0	0	1	0	0	1	0		6.12015		5.90418	11.4377	106.617	28.6126	40.7327	0.135084	0.525196	-0.0996732	-0.0474826	0.810403	0.221443	-0.00211329	-0.40757	0.892303	0.470499	0.120513	-0.449001
consensus_chr2_168840980_168841183	Untreated_SMAD2_peak_1495,Activin_8hr_SMAD2_peak_3044	168841084	chr2	168840980	168841183	204	Sall4	0	0	0	1	0	0	0	1			4.68719	4.17855	9.91263	18.7707	33.8149	40.7327	0.369247	0.0709231	0.364047	0.353551	-0.11129	-0.397223	-0.672884	-0.397414	-0.140737	-0.76542	-1.28533	-0.761008
consensus_chr2_168838785_168839141	Activin_8hr_SMAD2_peak_3042,Untreated_SMAD2_peak_1494	168838978	chr2	168838785	168839141	357	Sall4	0	0	0	1	0	0	0	1			6.7074	3.55189	9.91263	45.0496	88.4391	51.6609	0.451288	0.470947	0.495175	0.245544	0.0888584	-0.50994	-0.394812	-0.317232	-0.0500138	-0.502795	-1.03755	-0.380939
consensus_chr2_168840268_168840521	Activin_8hr_SMAD2_peak_3043	168840462	chr2	168840268	168840521	254	Sall4	0	0	0	1	0	0	0	1			5.23369		9.91263	12.7641	44.2195	40.7327	0.564487	0.457293	0.54591	0.5876	-0.0697451	-0.407156	-0.526784	-0.358321	-0.0897008	-0.687305	-1.18325	-0.633268
consensus_chr2_168791141_168791428	Untreated_SMAD2_peak_1493,Activin_8hr_SMAD2_peak_3041	168791278	chr2	168791141	168791428	288	Sall4	0	0	0	1	0	0	0	1			3.3974	6.13942	15.2502	43.548	64.1617	67.5566	-0.214624	0.258625	-0.49238	-0.508466	0.0904288	-0.50056	-0.637561	-0.203879	-0.174329	-0.80829	-0.765607	-0.437161
consensus_chr2_168777065_168777396	Activin_8hr_SMAD2_peak_3038,Untreated_SMAD2_peak_1490	168777254	chr2	168777065	168777396	332	Sall4	0	0	0	1	0	0	0	1			6.29674	5.90122	17.5377	33.7872	73.6992	51.6609	0.0665645	0.265091	-0.0084334	0.0733683	0.21587	-0.0959288	-0.0242977	0.243219	0.36704	-0.242029	-0.251273	0.0575797
consensus_chr2_168780159_168780342	Untreated_SMAD2_peak_1491,Activin_8hr_SMAD2_peak_3039	168780244	chr2	168780159	168780342	184	Sall4	0	0	0	1	0	0	0	1			3.85733	4.98417	11.4377	24.0265	37.2831	42.7196	0.16335	-0.0919163	-0.180789	-0.332375	0.0146481	0.0317043	-0.178973	0.153346	-0.215108	0.0944041	-0.0354294	-0.0370288
consensus_chr2_168782911_168783312	Activin_8hr_SMAD2_peak_3040,Untreated_SMAD2_peak_1492	168783166	chr2	168782911	168783312	402	Sall4	0	0	0	1	0	0	0	1			7.80689	3.78059	14.4877	18.0199	93.6414	41.7261	0.274827	0.0280314	-0.3117	-0.333264	0.07648	0.357246	0.216611	0.143894	0.146211	0.593576	0.234569	0.263897
consensus_chr2_168761948_168762206	Untreated_SMAD2_peak_1489,Activin_8hr_SMAD2_peak_3037	168762082	chr2	168761948	168762206	259	Sall4	0	0	0	1	0	0	0	1			5.53265	4.25741	12.9627	17.269	33.8149	35.7653	0.351464	-0.177588	-0.233521	-0.0374489	-0.117112	-0.10915	-0.230458	0.0387301	0.0114734	-0.0448987	-0.261605	0.112036
consensus_chr13_94321144_94321833	Activin_8hr_SMAD2_peak_1592,Untreated_SMAD2_peak_808	94321349	chr13	94321144	94321833	690	Scamp1	0	1	0	0	1	0	0	1			21.9601	9.87434	18.3002	35.2889	215.895	86.4327	-0.233196	-0.512112	-0.721274	-0.347242	0.979787	1.62954	1.95288	1.84931	0.704199	1.29161	1.05095	1.15151
consensus_chr13_94242174_94242361	Activin_8hr_SMAD2_peak_1591	94242307	chr13	94242174	94242361	188	Scamp1	0	1	0	0	1	0	0	1			3.6558		8.38761	12.0132	39.0172	20.8631	-0.0190046	-0.0648955	-0.140035	-0.38837	-0.405609	0.571867	0.645229	0.631861	0.286023	1.203	0.930336	0.705369
consensus_chr19_44474304_44474435	Untreated_SMAD2_peak_1310	44474388	chr19	44474304	44474435	132	Scd1	0	0	0	1	0	0	0	1				4.36308	16.7752	7.50827	16.4739	32.7848	0.0981344	0.243644	0.0624374	-0.11491	-0.111706	0.27244	0.373108	0.225684	0.16735	0.617766	0.49114	0.308921
consensus_chr5_123136547_123137136	Activin_8hr_SMAD2_peak_3982,Untreated_SMAD2_peak_1956	123136666	chr5	123136547	123137136	590	Setd1b	0	0	1	0	1	0	0	1			8.26377	4.60698	25.1628	56.3121	112.716	69.5436	0.396742	0.622747	0.19946	0.332597	0.300539	-0.265272	-0.59164	-0.0534635	0.413361	-0.475647	-0.819417	-0.330719
consensus_chr5_123137711_123137959	Activin_8hr_SMAD2_peak_3983	123137844	chr5	123137711	123137959	249	Setd1b	0	0	1	0	1	0	0	1			3.96969		9.91263	28.5314	48.5548	31.7914	0.48698	0.537249	0.253012	0.422658	0.27997	-0.303549	-0.501158	0.0218423	0.402329	-0.470005	-0.884866	-0.366714
consensus_chr5_123140997_123141187	Activin_8hr_SMAD2_peak_3985	123141058	chr5	123140997	123141187	191	Setd1b	0	0	1	0	1	0	0	1			4.56218		11.4377	23.2757	30.3467	29.8044	0.549306	0.100124	-0.0895224	0.160249	0.113079	-0.564773	-0.565968	-0.311694	0.138434	-0.647816	-1.02227	-0.568845
consensus_chr5_123138268_123138554	Activin_8hr_SMAD2_peak_3984,Untreated_SMAD2_peak_1957	123138403	chr5	123138268	123138554	287	Setd1b	0	0	1	0	1	0	0	1			6.17751	5.42475	8.38761	45.0496	56.3582	44.7066	0.716303	0.60633	0.331479	0.446149	0.182068	-0.324199	-0.489185	0.00122514	0.318391	-0.499124	-1.0003	-0.430632
consensus_chr5_123245570_123245742	Activin_8hr_SMAD2_peak_3986	123245685	chr5	123245570	123245742	173	Setd1b	0	0	1	0	1	0	0	1			5.21392		12.9627	6.00662	27.7456	14.9022	-0.177495	-0.0618656	-0.363464	-0.280964	0.25661	0.560134	0.624312	0.853609	-0.316931	0.44927	0.117427	-0.114391
consensus_chr5_67632834_67634059	Activin_8hr_SMAD2_peak_3869,Untreated_SMAD2_peak_1900,Activin_1hr_SMAD2_peak_565,Untreated_SMAD2_peak_1901	67633434	chr5	67632834	67634059	1226	Shisa3	1	0	0	0	0	1	1	0		7.43906	10.7917	6.98768	35.0755	117.88	352.889	149.022	-0.455666	0.355458	0.0741231	-0.0243671	0.843965	0.516733	0.732277	0.902858	0.672426	0.192453	0.062965	0.52661
consensus_chr5_67696783_67697780	Activin_8hr_SMAD2_peak_3870,Activin_1hr_SMAD2_peak_566,Untreated_SMAD2_peak_1902	67697426	chr5	67696783	67697780	998	Shisa3	1	0	0	0	0	1	1	0		14.4866	32.1684	21.347	25.9254	158.425	421.386	183.794	-0.127064	0.0585474	-0.253884	-0.102936	1.40878	1.09628	1.16034	1.28617	1.15269	0.811266	0.591177	0.766059
consensus_chr4_155189613_155190201	Activin_8hr_SMAD2_peak_3770,Activin_1hr_SMAD2_peak_544,Untreated_SMAD2_peak_1853	155189933	chr4	155189613	155190201	589	Ski	0	1	0	0	1	0	1	0		5.87294	17.4828	10.7349	15.2502	61.5678	173.41	80.4719	0.0854072	0.215614	-0.255127	0.0597711	0.827976	0.857953	0.817872	0.893372	1.01916	1.08787	0.997862	0.812785
consensus_chr4_155249806_155250010	Activin_8hr_SMAD2_peak_3772	155249894	chr4	155249806	155250010	205	Ski	0	1	0	0	1	0	0	1			4.12768		6.10008	11.2624	26.0115	13.9087	-0.314951	0.0714495	-0.154944	-0.727211	0.403087	-0.125167	-0.287452	-0.00669998	0.288365	-0.514414	-0.855266	-0.345338
consensus_chr4_155290432_155291069	Activin_8hr_SMAD2_peak_3773,Untreated_SMAD2_peak_1854	155290677	chr4	155290432	155291069	638	Ski	0	1	0	0	1	0	0	1			15.5766	4.8307	8.38761	41.2955	143.93	33.7783	0.236592	0.237172	-0.252695	0.00176766	0.76301	1.44185	1.34827	0.988766	0.616332	1.57081	1.37447	0.965578
consensus_chr4_155191953_155192422	Activin_8hr_SMAD2_peak_3771	155192225	chr4	155191953	155192422	470	Ski	0	1	0	0	1	0	0	1			12.0162		6.86259	12.7641	93.6414	21.8566	0.270533	0.352149	-0.0521149	0.16645	0.670601	0.911846	1.06746	0.870308	0.222646	1.17604	1.1437	0.659569
consensus_chr3_31087364_31087512	Activin_8hr_SMAD2_peak_3162	31087435	chr3	31087364	31087512	149	Skil	1	0	0	0	1	0	0	1			3.93276		4.57506	2.25248	31.2138	16.8892	0.0487813	0.0151063	-0.311992	-0.22807	0.0323716	-0.245768	0.0329761	0.715775	0.110138	0.0171386	0.0445285	0.523761
consensus_chr3_31089484_31089609	Untreated_SMAD2_peak_1554	31089517	chr3	31089484	31089609	126	Skil	1	0	0	0	1	0	0	1				4.02089	8.38761	18.7707	28.6126	25.8305	0.46829	0.177878	-0.131464	-0.116892	0.399737	-0.154149	0.090006	0.754885	0.00445044	-0.213639	-0.30858	0.572876
consensus_chr4_119026459_119026723	Activin_8hr_SMAD2_peak_3639	119026546	chr4	119026459	119026723	265	Slc2a1	0	0	0	1	0	0	0	1			3.6558		11.4377	20.2723	45.9536	38.7457	-0.229937	-0.0659245	-0.0919097	-0.0880408	-0.170762	-0.533209	-0.93762	-0.741149	-0.226094	-0.583427	-1.34916	-0.886343
consensus_chr4_119108741_119108988	Activin_8hr_SMAD2_peak_3640,Untreated_SMAD2_peak_1790	119108868	chr4	119108741	119108988	248	Slc2a1	0	0	0	1	0	0	0	1			5.11802	4.97446	9.91263	18.0199	27.7456	41.7261	0.173397	0.0720373	8.56656e-05	-0.270474	0.0657621	0.00495954	-0.422089	-0.0576202	0.043163	-0.6542	-0.847315	-0.38672
consensus_chr6_122766285_122766338	Activin_1hr_SMAD2_peak_653	122766317	chr6	122766285	122766338	54	Slc2a3	0	0	0	1	0	0	1	0		5.17652			12.9627	32.2856	21.6762	12.9152	0.142141	0.110517	-0.0493993	0.00965413	0.0336924	-0.311678	-0.595587	-0.310856	0.14939	-0.800911	-0.933926	-0.557145
consensus_chr6_122765209_122765420	Activin_8hr_SMAD2_peak_4350,Untreated_SMAD2_peak_2161	122765328	chr6	122765209	122765420	212	Slc2a3	0	0	0	1	0	0	0	1			5.80328	4.78764	15.2502	40.5447	56.3582	35.7653	0.244703	0.344944	0.0323148	0.0691448	0.0220315	-0.279783	-0.550894	-0.339089	0.0154033	-0.7862	-0.983945	-0.528858
consensus_chr6_122742373_122742537	Untreated_SMAD2_peak_2160	122742426	chr6	122742373	122742537	165	Slc2a3	0	0	0	1	0	0	0	1				2.77713	21.3503	23.2757	42.4854	48.6805	0.239012	0.119489	-0.0577825	-0.0357787	0.0518805	-0.178431	-0.274407	-0.158727	0.090514	-0.57782	-0.826076	-0.442698
consensus_chr18_75366741_75367245	Activin_8hr_SMAD2_peak_2558,Untreated_SMAD2_peak_1269,Activin_1hr_SMAD2_peak_397	75367125	chr18	75366741	75367245	505	Smad7	0	0	1	0	1	0	1	0		9.4991	15.5766	18.2493	18.3002	108.87	110.982	121.205	-0.444598	0.0641236	-0.360564	-0.0970412	0.628432	0.441608	0.443649	0.618744	0.763766	-0.174485	-0.107193	0.283788
consensus_chr18_75360801_75361429	Activin_8hr_SMAD2_peak_2557,Untreated_SMAD2_peak_1268,Activin_1hr_SMAD2_peak_396	75361106	chr18	75360801	75361429	629	Smad7	0	0	1	0	1	0	1	0		7.83059	22.4022	14.6682	22.1128	79.5877	320.808	157.963	-0.107226	-0.379986	-0.689001	-0.486778	1.03697	1.17674	1.48155	1.52322	0.85361	0.945669	0.999844	1.23137
consensus_chr18_75353497_75353669	Activin_8hr_SMAD2_peak_2556	75353548	chr18	75353497	75353669	173	Smad7	0	0	1	0	1	0	0	1			4.5219		7.6251	9.00993	32.0808	15.8957	0.318989	0.402037	0.0185446	-0.0129982	0.913782	1.18931	1.21397	0.770025	0.0990126	0.686097	0.81689	0.170844
consensus_chr5_65525609_65526464	Activin_8hr_SMAD2_peak_3866,Untreated_SMAD2_peak_1897,Activin_1hr_SMAD2_peak_563,Activin_1hr_SMAD2_peak_564,Untreated_SMAD2_peak_1898	65526011	chr5	65525609	65526464	856	Smim14	0	1	0	0	1	0	1	0		5.45474	11.357	6.13734	29.7379	77.3352	248.843	122.198	-0.32986	-0.0782737	-0.201704	-0.598124	0.452891	0.148104	0.240641	0.483257	0.472599	0.111795	-0.204558	0.18514
consensus_chr5_65391226_65391539	Untreated_SMAD2_peak_1896	65391461	chr5	65391226	65391539	314	Smim14	0	1	0	0	1	0	0	1				6.46924	24.4003	19.5215	35.549	58.6153	0.0833845	0.396591	0.250353	0.148888	0.180445	-0.110088	-0.307154	-0.0355041	0.0678799	-0.549789	-0.894954	-0.413718
consensus_chr7_60007871_60008424	Activin_8hr_SMAD2_peak_4564,Untreated_SMAD2_peak_2298	60008154	chr7	60007871	60008424	554	Snurf	0	1	0	0	1	0	0	1			6.47861	6.84287	10.6751	22.5248	126.589	79.4784	0.129788	-0.566775	-0.610136	-0.394366	-0.422989	-0.296569	-0.0730397	0.146694	-0.59732	-0.294259	-0.664355	0.157553
consensus_chr7_60006072_60006972	Activin_8hr_SMAD2_peak_4563,Untreated_SMAD2_peak_2297	60006466	chr7	60006072	60006972	901	Snurf	0	1	0	0	1	0	0	1			11.5767	11.1428	20.5878	35.2889	260.115	169.885	0.447552	-0.610251	-0.435	-0.197928	-0.447804	-0.362896	-0.283104	-0.0109588	-0.625999	-0.338947	-0.811191	-0.0877693
consensus_chr11_117941914_117942039	Untreated_SMAD2_peak_543,Activin_1hr_SMAD2_peak_153	117941958	chr11	117941914	117942039	126	Socs3	0	0	0	1	0	0	1	0		5.48141		3.88334	7.6251	25.5281	38.1502	28.8109	0.116489	0.196779	0.196742	0.173782	0.857157	0.462681	0.429956	0.432287	0.546404	0.47642	0.616724	0.133799
consensus_chr11_117972755_117973060	Activin_8hr_SMAD2_peak_1097	117972848	chr11	117972755	117973060	306	Socs3	0	0	0	1	0	0	0	1			5.15741		15.2502	33.7872	66.7628	42.7196	0.273428	0.308251	-0.140028	0.0735091	0.306835	0.638154	0.369197	0.31089	0.38601	0.687285	0.49493	0.481934
consensus_chr11_117879734_117879991	Activin_8hr_SMAD2_peak_1096	117879870	chr11	117879734	117879991	258	Socs3	0	0	0	1	0	0	0	1			4.7217		20.5878	36.0397	74.5663	38.7457	0.274635	0.25095	0.0281599	0.0194035	-0.202256	-0.254398	-0.416139	-0.0237104	-0.0464306	-0.443751	-0.567932	-0.265102
consensus_chr1_133492580_133492862	Activin_1hr_SMAD2_peak_42	133492770	chr1	133492580	133492862	283	Sox13	0	0	0	1	0	0	1	0		7.83059			14.4877	68.3253	41.6184	41.7261	-0.499215	0.196635	0.113852	0.220806	0.473866	-0.0800318	-0.227544	0.145484	0.43484	-0.616919	-0.655683	-0.0860958
consensus_chr1_133493152_133493749	Untreated_SMAD2_peak_128,Activin_8hr_SMAD2_peak_252,Activin_1hr_SMAD2_peak_43,Activin_8hr_SMAD2_peak_253	133493404	chr1	133493152	133493749	598	Sox13	0	0	0	1	0	0	1	0		5.48141	5.30467	4.97446	23.6378	63.0695	94.5084	79.4784	-0.483799	-0.0406968	-0.0715561	-0.0242258	0.496389	-0.0479148	-0.093842	0.238912	0.484861	-0.504021	-0.57829	0.063331
consensus_chr1_133397576_133398068	Activin_1hr_SMAD2_peak_40,Activin_8hr_SMAD2_peak_251,Untreated_SMAD2_peak_127,Activin_1hr_SMAD2_peak_41	133397747	chr1	133397576	133398068	493	Sox13	0	0	0	1	0	0	1	0		6.54662	11.0992	6.1248	21.3503	89.3485	106.647	99.348	-0.0216697	0.133425	-0.159665	0.127705	0.0607104	-0.463362	-0.445896	-0.20591	0.0846259	-0.849571	-1.00973	-0.427192
consensus_chr2_70471866_70472314	Activin_8hr_SMAD2_peak_2838,Untreated_SMAD2_peak_1399,Activin_1hr_SMAD2_peak_424	70472101	chr2	70471866	70472314	449	Sp5	0	0	1	0	1	0	1	0		6.26447	5.81413	3.90381	12.9627	51.8071	68.4969	48.6805	-0.533728	-0.61684	-0.577305	-0.306903	0.365149	1.15892	0.915987	0.455697	0.570511	0.655354	0.511608	0.502341
consensus_chr2_70474647_70475140	Activin_8hr_SMAD2_peak_2839,Untreated_SMAD2_peak_1400,Activin_1hr_SMAD2_peak_425	70474961	chr2	70474647	70475140	494	Sp5	0	0	1	0	1	0	1	0		8.61365	12.9594	8.85628	16.0127	74.3319	143.063	74.511	-0.000198308	-0.432809	-0.567885	-0.166268	0.658738	0.810714	0.693677	0.145985	0.793765	0.937221	1.04679	0.830575
consensus_chr2_70563254_70563440	Untreated_SMAD2_peak_1401	70563318	chr2	70563254	70563440	187	Sp5	0	0	1	0	1	0	0	1				4.56232	8.38761	20.2723	28.6126	34.7718	-0.0470968	0.0735234	-0.218972	-0.561528	0.530268	0.86955	0.756938	0.473059	0.725745	0.430866	0.714375	0.610431
consensus_chr17_17827567_17828588	Untreated_SMAD2_peak_1101,Activin_1hr_SMAD2_peak_332,Activin_8hr_SMAD2_peak_2231	17828138	chr17	17827567	17828588	1022	Spaca6	1	0	0	0	0	1	1	0		12.9205	10.9509	16.3255	22.8753	232.757	286.126	396.398	-0.591256	-0.151284	-0.0885915	0.0596095	1.64908	1.20538	1.37375	1.93769	2.18368	1.19454	1.027	1.62916
consensus_chr17_17827285_17827425	Activin_8hr_SMAD2_peak_2230	17827313	chr17	17827285	17827425	141	Spaca6	1	0	0	0	0	1	0	1			3.33784		3.05004	11.2624	22.5433	17.8826	-0.360653	-0.359925	-0.259429	-0.171907	1.49136	0.985496	1.1809	1.81866	2.03146	1.03665	0.891017	1.54012
consensus_chr17_17826709_17826997	Untreated_SMAD2_peak_1100,Activin_8hr_SMAD2_peak_2229	17826796	chr17	17826709	17826997	289	Spaca6	1	0	0	0	0	1	0	1			3.43503	4.82235	10.6751	20.2723	30.3467	43.7131	-0.326776	-0.131709	-0.425236	-0.160091	1.28449	0.901094	1.10546	1.75593	1.86663	0.925721	0.774774	1.43056
consensus_chr17_17825762_17826184	Activin_8hr_SMAD2_peak_2228	17825919	chr17	17825762	17826184	423	Spaca6	1	0	0	0	0	1	0	1			8.25537		21.3503	25.5281	74.5663	36.7587	-0.184825	-0.0559195	-0.351773	-0.256796	1.30959	0.986382	1.27296	1.75547	1.6199	0.855805	0.69676	1.40366
consensus_chr1_57890161_57890956	Activin_8hr_SMAD2_peak_118,Untreated_SMAD2_peak_60,Activin_1hr_SMAD2_peak_18	57890475	chr1	57890161	57890956	796	Spats2l	0	1	0	0	0	1	1	0		4.67635	23.5829	17.9227	32.7879	126.139	380.635	214.592	0.0837562	-0.110884	-0.177884	-0.0816762	1.19941	2.0624	2.00468	1.91952	1.06599	1.51952	1.33701	1.57255
consensus_chr1_59448450_59448696	Activin_8hr_SMAD2_peak_124	59448580	chr1	59448450	59448696	247	Spats2l	0	1	0	0	0	1	0	1			3.69172		12.9627	13.5149	41.6184	24.837	-0.227786	-0.106397	-0.285653	-0.333562	-0.0638326	0.20502	0.0939004	0.280477	-0.448994	0.375548	0.0687335	0.0733984
consensus_chr1_57862138_57862396	Activin_8hr_SMAD2_peak_117	57862269	chr1	57862138	57862396	259	Spats2l	0	1	0	0	0	1	0	1			5.47543		12.9627	8.2591	60.6935	10.9283	0.273273	0.0218155	-0.14355	-0.203318	0.96598	1.11519	1.27952	0.766159	0.077516	0.828631	0.659074	-0.266209
consensus_chr2_69222031_69222562	Activin_8hr_SMAD2_peak_2834,Untreated_SMAD2_peak_1395	69222224	chr2	69222031	69222562	532	Spc25	0	1	0	0	1	0	0	1			24.1859	10.8228	14.4877	32.2856	203.757	86.4327	-0.198197	0.211829	-0.243933	-0.221601	0.820137	1.24794	1.45156	1.36905	0.253481	0.715528	0.494248	0.608393
consensus_chr2_69150788_69151293	Activin_8hr_SMAD2_peak_2833,Untreated_SMAD2_peak_1394	69151016	chr2	69150788	69151293	506	Spc25	0	1	0	0	1	0	0	1			18.7796	6.00505	20.5878	43.548	201.156	70.5371	0.24871	0.196452	-0.122777	0.0207289	0.173205	0.965648	0.884437	0.465197	0.454983	1.25999	1.09299	0.574972
consensus_chr18_38573819_38574176	Activin_8hr_SMAD2_peak_2500	38574008	chr18	38573819	38574176	358	Spry4	0	0	0	1	0	0	0	1			3.07459		15.2502	11.2624	59.8264	26.824	-0.217437	-0.174127	-0.178796	0.084979	-0.301906	0.295295	0.183789	0.139636	-0.155021	0.227888	0.0727929	0.084299
consensus_chr18_38635944_38636200	Activin_8hr_SMAD2_peak_2501	38636043	chr18	38635944	38636200	257	Spry4	0	0	0	1	0	0	0	1			6.44885		16.0127	33.0364	61.5605	30.7979	-0.0284036	0.21332	-0.130753	-0.434108	-0.249731	-0.329684	-0.0928755	0.247779	-0.126338	-0.618184	-0.280881	0.0505277
consensus_chr17_8376105_8376842	Activin_8hr_SMAD2_peak_2189,Untreated_SMAD2_peak_1083,Activin_1hr_SMAD2_peak_319	8376262	chr17	8376105	8376842	738	T	0	1	0	0	1	0	1	0		5.76731	24.6626	18.5179	12.2002	51.0563	223.699	125.178	-0.136224	-0.957899	-0.12357	-0.485637	0.944007	2.0797	1.91678	1.93914	1.1661	1.34983	1.69345	1.64411
consensus_chr17_8377276_8377422	Activin_8hr_SMAD2_peak_2190	8377385	chr17	8377276	8377422	147	T	0	1	0	0	1	0	0	1			4.42435		8.38761	23.2757	33.8149	19.8696	-0.24831	-0.655147	0.0595686	-0.231271	1.17129	2.31704	2.21807	1.94903	1.12378	1.58748	1.81612	1.54713
consensus_chr17_8375801_8376001	Activin_8hr_SMAD2_peak_2188	8375842	chr17	8375801	8376001	201	T	0	1	0	0	1	0	0	1			3.96306		4.57506	6.00662	35.549	25.8305	0.0392735	-0.611791	0.0132404	-0.233057	0.791291	1.94968	1.76805	1.88599	1.11604	1.41257	1.70883	1.59911
consensus_chr17_8389190_8389339	Activin_8hr_SMAD2_peak_2191	8389230	chr17	8389190	8389339	150	T	0	1	0	0	1	0	0	1			3.85488		9.91263	4.50496	31.2138	19.8696	0.163947	0.325051	-0.368984	-0.0434626	0.234607	1.46601	1.60333	1.3748	0.558224	1.0425	0.923725	1.15449
consensus_chr17_8408979_8409262	Activin_8hr_SMAD2_peak_2192	8409113	chr17	8408979	8409262	284	T	0	1	0	0	1	0	0	1			3.69591		14.4877	26.279	46.8207	32.7848	0.1939	0.364756	-0.102672	0.0149696	0.307647	1.38765	1.56915	1.75327	0.129869	1.1641	1.14461	1.48935
consensus_chr5_117121502_117122157	Activin_8hr_SMAD2_peak_3968,Untreated_SMAD2_peak_1945,Activin_1hr_SMAD2_peak_578	117121882	chr5	117121502	117122157	656	Taok3	0	1	0	0	1	0	1	0		7.04753	14.1175	11.9411	21.3503	63.0695	309.537	123.191	0.476634	0.0228566	-0.101156	0.134958	0.903946	1.4176	1.51466	1.77963	1.09763	0.952897	1.05836	1.41024
consensus_chr5_117135600_117135895	Activin_8hr_SMAD2_peak_3969	117135839	chr5	117135600	117135895	296	Taok3	0	1	0	0	1	0	0	1			4.56218		12.9627	12.0132	38.1502	20.8631	-0.0250308	-0.321901	-0.315217	-0.453422	-0.0850869	0.166948	0.247815	0.389476	0.24109	0.517748	0.558139	0.434199
consensus_chr5_119706806_119706869	Activin_1hr_SMAD2_peak_581	119706823	chr5	119706806	119706869	64	Tbx3	0	0	0	1	0	0	1	0		5.76731			6.10008	32.2856	18.208	11.9218	-0.276485	-0.0253522	-0.251039	0.0468589	-0.0340501	-0.942194	-0.953391	-1.5894	0.121115	-1.15749	-1.18944	-1.09337
consensus_chr5_119706579_119706794	Untreated_SMAD2_peak_1948,Activin_1hr_SMAD2_peak_580,Activin_8hr_SMAD2_peak_3976	119706682	chr5	119706579	119706794	216	Tbx3	0	0	0	1	0	0	1	0		7.12432	5.56306	6.17262	7.6251	56.3121	27.7456	34.7718	-0.269463	-0.0196357	-0.212516	0.129205	-0.0516988	-0.908585	-0.96042	-1.54581	0.138568	-1.19539	-1.1954	-1.09189
consensus_chr5_119709831_119709975	Activin_8hr_SMAD2_peak_3977	119709918	chr5	119709831	119709975	145	Tbx3	0	0	0	1	0	0	0	1			3.90345		9.15012	19.5215	27.7456	33.7783	-0.19603	-0.0543639	-0.20644	-0.186404	0.362219	-0.78491	-0.571548	-0.841089	-0.00362082	-0.805919	-0.777388	-0.955263
consensus_chr5_119613558_119613838	Activin_8hr_SMAD2_peak_3975	119613652	chr5	119613558	119613838	281	Tbx3	0	0	0	1	0	0	0	1			4.6964		8.38761	23.2757	71.9651	34.7718	0.00801398	-0.116992	-0.259643	-0.329921	0.676666	0.944574	1.23712	0.68514	0.161196	0.671602	0.542802	0.0302797
consensus_chr9_110947137_110948383	Activin_8hr_SMAD2_peak_5233,Untreated_SMAD2_peak_2691,Activin_1hr_SMAD2_peak_789,Untreated_SMAD2_peak_2692	110947724	chr9	110947137	110948383	1247	Tdgf1	1	0	0	0	0	1	1	0		8.98822	29.4304	11.0242	32.7879	198.218	499.421	258.305	-0.103385	-0.84364	-1.32642	-1.03185	1.50752	1.74993	1.58092	1.97983	1.74557	1.44348	1.21004	1.52708
consensus_chr9_110946531_110946721	Activin_8hr_SMAD2_peak_5232	110946631	chr9	110946531	110946721	191	Tdgf1	1	0	0	0	0	1	0	1			4.95051		13.7252	15.7674	46.8207	26.824	-0.242718	-0.576597	-1.02153	-0.697526	1.52641	1.9229	1.84427	2.08907	1.72896	1.55421	1.39455	1.6741
consensus_chr9_110949302_110949525	Activin_8hr_SMAD2_peak_5234	110949397	chr9	110949302	110949525	224	Tdgf1	1	0	0	0	0	1	0	1			7.18234		9.15012	16.5182	58.9594	20.8631	0.128234	0.0858641	-0.13054	-0.0648677	1.4994	1.86063	1.88112	2.12678	1.50456	1.81492	1.76503	1.62884
consensus_chr13_40744792_40744854	Activin_1hr_SMAD2_peak_221	40744803	chr13	40744792	40744854	63	Tfap2a	0	0	0	1	0	0	1	0		5.48141			4.57506	22.5248	8.6705	11.9218	0.405272	0.65174	0.0944606	0.432483	-0.0419772	-0.857558	-0.828812	-1.20794	-0.254822	-1.35094	-1.20898	-1.03784
consensus_chr9_61324251_61324332	Activin_1hr_SMAD2_peak_780	61324290	chr9	61324251	61324332	82	Tle3	0	0	0	1	0	0	1	0		6.26447			6.10008	24.0265	17.341	26.824	-0.308076	0.133968	0.0331078	-0.378539	0.766094	0.390738	0.294263	0.623632	0.476904	0.023393	-0.0945534	-0.141654
consensus_chr9_61293122_61293899	Activin_8hr_SMAD2_peak_5144,Untreated_SMAD2_peak_2647,Activin_1hr_SMAD2_peak_779	61293317	chr9	61293122	61293899	778	Tle3	0	0	0	1	0	0	1	0		4.91187	6.58045	7.24604	24.4003	72.8303	167.341	83.4523	0.0418106	-0.288845	-0.542728	-0.240381	0.613782	1.14786	0.775385	0.827796	0.462672	0.513865	0.262908	0.341591
consensus_chr9_61339317_61339544	Activin_8hr_SMAD2_peak_5145,Untreated_SMAD2_peak_2648	61339412	chr9	61339317	61339544	228	Tle3	0	0	0	1	0	0	0	1			4.47041	7.14633	10.6751	29.2823	37.2831	44.7066	-0.22271	-0.630819	-0.248395	-0.606376	0.472452	0.745629	0.610613	0.557079	0.377856	0.839621	0.612766	0.291842
consensus_chr9_61445921_61446061	Activin_8hr_SMAD2_peak_5150	61445970	chr9	61445921	61446061	141	Tle3	0	0	0	1	0	0	0	1			5.11802		3.05004	15.0165	26.8785	23.8435	-0.151627	-0.00136335	-0.235828	0.119063	-0.00894458	0.0637929	-0.147608	-0.187397	-0.0652085	0.27116	-0.182465	-0.159271
consensus_chr9_61385167_61385319	Untreated_SMAD2_peak_2650	61385223	chr9	61385167	61385319	153	Tle3	0	0	0	1	0	0	0	1				4.36308	7.6251	23.2757	18.208	30.7979	-0.115176	-0.415608	-0.260753	0.00776501	-0.258435	-0.658411	-0.91313	-0.30072	-0.478972	-0.925098	-1.0371	-0.456205
consensus_chr9_61361289_61361481	Activin_8hr_SMAD2_peak_5146	61361356	chr9	61361289	61361481	193	Tle3	0	0	0	1	0	0	0	1			4.64224		12.2002	16.5182	38.1502	25.8305	-0.0401735	0.111075	-0.111305	0.0472423	0.487993	0.573289	0.13689	-0.164595	0.197117	0.317663	0.403386	-0.0344306
consensus_chr9_61368182_61368412	Activin_8hr_SMAD2_peak_5149	61368282	chr9	61368182	61368412	231	Tle3	0	0	0	1	0	0	0	1			6.0829		12.2002	15.7674	42.4854	18.8761	0.173581	0.363579	0.193144	0.294268	0.794716	0.727063	0.5708	0.36484	-0.196035	-0.0694437	-0.0288541	-0.190577
consensus_chr9_61367314_61367492	Activin_8hr_SMAD2_peak_5147	61367374	chr9	61367314	61367492	179	Tle3	0	0	0	1	0	0	0	1			4.00541		3.81255	14.2657	28.6126	11.9218	0.275743	0.510482	0.112621	0.378284	0.797166	0.744891	0.638672	0.311051	-0.188014	0.109203	0.175326	-0.183891
consensus_chr9_61367852_61368066	Activin_8hr_SMAD2_peak_5148	61367939	chr9	61367852	61368066	215	Tle3	0	0	0	1	0	0	0	1			5.11802		10.6751	8.2591	34.682	12.9152	0.277723	0.469886	0.102867	0.370351	0.822756	0.709487	0.662803	0.397552	-0.26556	-0.0342482	0.0799851	-0.147672
consensus_chr9_61372345_61372498	Untreated_SMAD2_peak_2649	61372412	chr9	61372345	61372498	154	Tle3	0	0	0	1	0	0	0	1				4.17855	7.6251	10.5116	19.0751	35.7653	0.39873	0.452207	0.354192	-0.126073	0.184345	-0.0702498	-0.580038	-0.216561	0.521113	-0.231216	-0.584792	-0.151494
consensus_chr9_67105826_67106124	Activin_8hr_SMAD2_peak_5166,Untreated_SMAD2_peak_2658	67105975	chr9	67105826	67106124	299	Tpm1	0	1	0	0	1	0	0	1			4.84027	4.29395	8.38761	29.2823	47.6877	29.8044	-0.34729	0.0587919	-0.273059	-0.270856	0.694013	1.0737	0.629783	0.00923762	0.710603	0.592662	0.534467	0.0842732
consensus_chr6_92247122_92248225	Activin_8hr_SMAD2_peak_4251,Activin_1hr_SMAD2_peak_640,Untreated_SMAD2_peak_2106	92247438	chr6	92247122	92248225	1104	Trh	0	1	0	0	1	0	1	0		7.86797	19.3196	15.3193	70.1509	167.435	546.241	381.496	-0.214102	-0.197458	-0.346271	-0.724169	0.552541	0.907746	0.955486	1.0036	0.553627	0.851786	0.50151	0.787726
consensus_chr6_92246269_92246732	Activin_8hr_SMAD2_peak_4250,Untreated_SMAD2_peak_2105,Activin_1hr_SMAD2_peak_638,Activin_1hr_SMAD2_peak_639	92246476	chr6	92246269	92246732	464	Trh	0	1	0	0	1	0	1	0		6.14637	12.2841	15.2699	38.888	102.113	259.248	200.683	0.00812786	0.0822482	-0.137656	-0.50099	0.534232	1.05181	1.00739	1.11403	0.660114	0.942837	0.636332	0.95249
consensus_chr6_97101730_97101881	Activin_8hr_SMAD2_peak_4271	97101829	chr6	97101730	97101881	152	Trh	0	1	0	0	1	0	0	1			3.4758		18.3002	13.5149	39.0172	32.7848	-0.420563	0.127039	-0.343659	-0.396975	0.837922	0.796121	1.01254	1.04962	0.615005	0.53222	0.437855	0.876602
consensus_chr6_97102282_97102637	Untreated_SMAD2_peak_2112,Activin_8hr_SMAD2_peak_4272	97102468	chr6	97102282	97102637	356	Trh	0	1	0	0	1	0	0	1			4.41159	3.40982	20.5878	42.7972	67.6299	63.5827	-0.329735	0.1447	-0.278539	-0.283169	0.72121	0.799891	0.98837	1.09864	0.512068	0.492216	0.378846	0.841999
consensus_chr6_92364805_92364976	Activin_8hr_SMAD2_peak_4252	92364914	chr6	92364805	92364976	172	Trh	0	1	0	0	1	0	0	1			4.65478		5.33757	9.76076	32.9479	10.9283	-0.25134	0.0432232	-0.336122	-0.25723	-0.0924979	0.234571	0.0992583	-0.0114999	-0.346465	0.418161	0.812539	-0.337003
consensus_chr6_97063168_97063423	Activin_8hr_SMAD2_peak_4270	97063248	chr6	97063168	97063423	256	Trh	0	1	0	0	1	0	0	1			4.74324		12.2002	14.2657	52.89	13.9087	-0.236943	-0.0907614	-0.509427	-0.288125	0.272317	0.838834	1.40223	0.806445	0.150142	0.762668	0.944317	0.287749
consensus_chr6_92513869_92514072	Activin_8hr_SMAD2_peak_4254	92513985	chr6	92513869	92514072	204	Trh	0	1	0	0	1	0	0	1			6.39363		20.5878	11.2624	41.6184	19.8696	-0.207379	-0.106088	-0.190611	-0.102653	0.342044	0.57658	0.565399	0.19134	-0.133999	0.596461	0.636465	-0.394017
consensus_chr6_92469737_92470184	Activin_8hr_SMAD2_peak_4253,Untreated_SMAD2_peak_2107	92470050	chr6	92469737	92470184	448	Trh	0	1	0	0	1	0	0	1			6.60483	5.39135	21.3503	24.0265	115.318	52.6544	-0.169558	-0.0712506	-0.328374	-0.336232	0.228453	0.700916	0.49836	0.736654	0.477622	0.730811	0.801982	0.413446
consensus_chr2_152396579_152396712	Untreated_SMAD2_peak_1457	152396652	chr2	152396579	152396712	134	Trib3	0	0	0	1	0	0	0	1				5.90418	6.86259	16.5182	20.8092	36.7587	0.0973492	0.306178	0.0851677	-0.258376	-0.021279	-0.779852	-0.763078	-0.1881	0.17272	-0.980132	-1.22509	-0.635246
consensus_chr12_102758889_102759365	Activin_8hr_SMAD2_peak_1307,Untreated_SMAD2_peak_652,Activin_1hr_SMAD2_peak_195	102759152	chr12	102758889	102759365	477	Ubr7	0	1	0	0	1	0	1	0		4.0801	17.3268	12.2992	17.5377	63.8203	208.092	102.328	-0.0552743	-0.154384	-0.165131	-0.245126	0.857144	0.812083	0.626578	1.02687	0.751068	0.347191	0.133643	0.50513
consensus_chr12_102758660_102758816	Activin_8hr_SMAD2_peak_1306	102758811	chr12	102758660	102758816	157	Ubr7	0	1	0	0	1	0	0	1			3.01149		8.38761	17.269	39.0172	19.8696	-0.0721839	-0.154891	-0.150107	-0.383404	0.838174	0.734032	0.525772	0.930159	0.746928	0.294195	0.0896069	0.456482
consensus_chr12_102702435_102702575	Activin_8hr_SMAD2_peak_1305	102702516	chr12	102702435	102702575	141	Ubr7	0	1	0	0	1	0	0	1			4.04309		5.33757	9.00993	25.1444	10.9283	0.12525	0.207016	0.0778263	-0.180826	0.155454	0.176488	0.448675	0.584561	0.124416	0.16804	0.23063	0.592386
consensus_chr10_60814586_60815057	Activin_8hr_SMAD2_peak_549,Untreated_SMAD2_peak_266,Activin_1hr_SMAD2_peak_81	60814894	chr10	60814586	60815057	472	Unc5b	0	1	0	0	1	0	1	0		7.04753	8.7212	6.44093	16.0127	67.5745	96.2425	60.6023	-0.676197	0.0901846	-0.181636	-0.130566	0.20752	-0.314299	-0.343527	-0.249536	0.385706	-0.733257	-0.921603	-0.681957
consensus_chr10_60793113_60793280	Activin_8hr_SMAD2_peak_548	60793172	chr10	60793113	60793280	168	Unc5b	0	1	0	0	1	0	0	1			3.45214		17.5377	18.7707	29.4797	18.8761	-0.219157	0.0221632	-0.504382	-0.0142572	0.210179	0.158091	0.0270267	0.493708	0.279567	0.0360782	-0.0905999	0.201088
consensus_chr7_98815460_98815615	Activin_8hr_SMAD2_peak_4620	98815486	chr7	98815460	98815615	156	Wnt11	1	0	0	0	0	1	0	1			3.16836		12.9627	33.7872	37.2831	24.837	-0.0181703	0.407934	0.271995	-0.431233	0.268226	-0.0600408	0.22478	0.265101	0.0555709	-0.296217	-0.542448	-0.0472772
consensus_chr7_98840585_98841145	Activin_8hr_SMAD2_peak_4622,Untreated_SMAD2_peak_2322	98840880	chr7	98840585	98841145	561	Wnt11	1	0	0	0	0	1	0	1			11.644	4.38857	23.6378	34.5381	155.202	56.6283	0.0556964	-0.0730909	-0.577565	-0.204237	0.255971	0.587592	1.17372	1.17683	0.0648155	0.60797	1.04519	1.22373
consensus_chr7_90457101_90457275	Untreated_SMAD2_peak_2318	90457206	chr7	90457101	90457275	175	Wnt11	1	0	0	0	0	1	0	1				4.72685	10.6751	9.76076	25.1444	40.7327	0.109993	-0.103894	-0.171913	0.125364	-0.0108789	-0.133823	-0.247916	0.0472205	-0.000522461	-0.492436	-0.533166	-0.242394
consensus_chr7_98837807_98838124	Activin_8hr_SMAD2_peak_4621	98837969	chr7	98837807	98838124	318	Wnt11	1	0	0	0	0	1	0	1			4.37186		18.3002	15.7674	50.2889	20.8631	0.319918	0.202772	-0.259775	-0.14466	0.19296	0.204216	0.784631	0.496726	0.0471872	-0.0108016	0.440698	0.547593
consensus_chr11_103809172_103809552	Untreated_SMAD2_peak_515,Activin_8hr_SMAD2_peak_1034,Activin_1hr_SMAD2_peak_147	103809382	chr11	103809172	103809552	381	Wnt3	1	0	0	0	0	1	1	0		7.04066	3.85524	5.5714	25.1628	85.5943	88.4391	74.511	-0.25881	-0.171008	-0.391047	-0.43874	0.699658	-0.133798	0.137533	-0.275187	0.885475	-0.462976	-0.678519	-0.562379
consensus_chr11_103810386_103810439	Activin_1hr_SMAD2_peak_148	103810421	chr11	103810386	103810439	54	Wnt3	1	0	0	0	0	1	1	0		4.64593			1.52502	23.2757	12.1387	16.8892	-0.176668	-0.0900309	-0.367775	-0.666518	0.811613	-0.198328	0.15665	-0.454335	0.820967	-0.683746	-0.59111	-0.600897
consensus_chr11_103770780_103771467	Activin_8hr_SMAD2_peak_1030,Activin_1hr_SMAD2_peak_146,Untreated_SMAD2_peak_514	103771157	chr11	103770780	103771467	688	Wnt3	1	0	0	0	0	1	1	0		12.2403	16.7164	16.2246	36.6005	201.222	288.728	165.911	-0.160057	-0.20055	-0.149477	-0.212769	1.52827	1.28918	1.14403	0.134715	1.88765	1.16282	0.977542	0.478938
consensus_chr11_103808652_103808831	Activin_8hr_SMAD2_peak_1033	103808749	chr11	103808652	103808831	180	Wnt3	1	0	0	0	0	1	0	1			3.0465		10.6751	18.7707	41.6184	23.8435	-0.2838	-0.304144	-0.375859	-0.564702	0.700723	-0.0140661	0.166336	-0.227493	0.863126	-0.303941	-0.570727	-0.525301
consensus_chr11_103772298_103772452	Activin_8hr_SMAD2_peak_1031	103772349	chr11	103772298	103772452	155	Wnt3	1	0	0	0	0	1	0	1			3.21421		6.86259	17.269	30.3467	16.8892	-0.0836578	-0.0496915	-0.141558	-0.364661	1.48019	1.16921	0.992481	0.193568	1.68204	0.834139	0.754871	0.328254
consensus_chr11_103840947_103841240	Activin_8hr_SMAD2_peak_1035	103841043	chr11	103840947	103841240	294	Wnt3	1	0	0	0	0	1	0	1			4.68922		17.5377	29.2823	57.2253	27.8174	0.0299044	0.146192	-0.15423	0.16338	0.0827456	-0.0144412	-0.287191	-0.136051	-0.127139	-0.401754	-0.546092	-0.491637
consensus_chr11_103798585_103798879	Activin_8hr_SMAD2_peak_1032	103798689	chr11	103798585	103798879	295	Wnt3	1	0	0	0	0	1	0	1			5.61231		9.91263	18.7707	67.6299	21.8566	0.251199	0.289519	-0.194402	-0.0582853	0.595477	1.03064	0.97618	0.227585	0.220769	0.771377	0.795815	0.14371
consensus_chr18_34555243_34555601	Activin_8hr_SMAD2_peak_2483	34555488	chr18	34555243	34555601	359	Wnt8a	0	1	0	0	1	0	0	1			4.7217		23.6378	13.5149	74.5663	40.7327	-0.0947552	-0.251996	-0.248018	-0.476089	0.39938	0.841209	1.1249	1.15147	0.0968272	0.620633	0.774471	1.12201
consensus_chr18_34542264_34542435	Untreated_SMAD2_peak_1235	34542350	chr18	34542264	34542435	172	Wnt8a	0	1	0	0	1	0	0	1				4.10611	9.91263	15.0165	19.0751	32.7848	0.027441	0.210748	-0.340033	0.00252867	0.168741	0.432047	0.595039	1.02032	0.100392	0.243466	0.447576	0.888615
consensus_chr18_34549061_34549615	Activin_8hr_SMAD2_peak_2481,Untreated_SMAD2_peak_1236	34549332	chr18	34549061	34549615	555	Wnt8a	0	1	0	0	1	0	0	1			8.89579	3.97812	18.3002	41.2955	162.138	55.6349	0.135059	-0.229945	-0.683383	-0.245538	0.143352	1.09294	1.32997	1.50958	0.0385953	0.795828	0.929294	1.36003
consensus_chr18_34551614_34552178	Activin_8hr_SMAD2_peak_2482,Untreated_SMAD2_peak_1237	34551852	chr18	34551614	34552178	565	Wnt8a	0	1	0	0	1	0	0	1			8.21314	6.59594	22.1128	38.2922	137.861	105.309	0.532515	0.427852	-0.103842	-0.247027	-0.0246024	0.577546	0.876338	1.04717	-0.115597	0.236973	0.384433	0.82677
consensus_chr11_5562956_5563289	Activin_8hr_SMAD2_peak_698,Untreated_SMAD2_peak_341	5563182	chr11	5562956	5563289	334	Xbp1	0	1	0	0	1	0	0	1			4.28247	3.69397	21.3503	30.0331	78.9015	53.6479	-0.0584883	-0.0033978	0.0820826	-0.113193	0.783748	1.06789	0.972133	1.02235	0.473359	0.740983	0.674646	0.703755
consensus_chr17_84149377_84149961	Activin_8hr_SMAD2_peak_2384,Untreated_SMAD2_peak_1189	84149666	chr17	84149377	84149961	585	Zfp36l2	0	0	0	1	0	0	0	1			5.2214	4.26414	20.5878	55.5612	80.6356	45.7001	0.00027404	0.145215	0.0677821	0.279521	0.0690694	-0.154792	-0.340966	-0.0669805	-0.209563	-0.422493	-0.745236	-0.519095
consensus_chr17_84152415_84152592	Activin_8hr_SMAD2_peak_2385	84152528	chr17	84152415	84152592	178	Zfp36l2	0	0	0	1	0	0	0	1			4.23418		12.9627	27.7806	36.4161	27.8174	0.22087	0.0152838	-0.200918	-0.0246491	0.154699	0.229906	0.188706	0.113335	0.0575082	-0.0178517	-0.161761	-0.10835
consensus_chr17_84177535_84177714	Activin_8hr_SMAD2_peak_2386	84177612	chr17	84177535	84177714	180	Zfp36l2	0	0	0	1	0	0	0	1			5.08736		9.15012	18.7707	35.549	13.9087	0.255487	0.143095	-0.123783	0.014443	0.00452814	0.41219	0.133766	-0.0469633	0.388143	0.532406	0.589205	0.0167243
consensus_chr11_100527735_100527924	Activin_8hr_SMAD2_peak_1009	100527828	chr11	100527735	100527924	190	Zfp385c	0	1	0	0	0	1	0	1			4.17504		12.2002	21.774	45.0866	33.7783	-0.101336	0.205266	-0.129531	-0.347931	0.00173728	-0.159668	-0.228194	0.0644622	-0.118389	-0.415246	-0.850962	-0.209895
consensus_chr11_100713769_100714028	Activin_8hr_SMAD2_peak_1012	100713829	chr11	100713769	100714028	260	Zfp385c	0	1	0	0	0	1	0	1			3.0465		13.7252	16.5182	44.2195	25.8305	-0.0026129	0.338241	-0.0299763	-0.0735368	-0.140435	0.0867753	0.0953056	0.248298	-0.464295	-0.0780011	-0.139909	0.0677288
consensus_chr11_100673015_100673393	Activin_8hr_SMAD2_peak_1010,Untreated_SMAD2_peak_496	100673261	chr11	100673015	100673393	379	Zfp385c	0	1	0	0	0	1	0	1			8.76068	3.58161	12.2002	30.7839	114.451	48.6805	0.0909582	0.224722	-0.0106379	-0.0654538	0.267352	0.413749	0.609518	0.843824	0.265897	0.132782	0.277855	0.623083
consensus_chr11_100674104_100674553	Activin_8hr_SMAD2_peak_1011,Untreated_SMAD2_peak_497	100674394	chr11	100674104	100674553	450	Zfp385c	0	1	0	0	0	1	0	1			10.909	4.41082	22.1128	24.7773	204.624	33.7783	0.13548	0.178675	-0.123675	-0.161824	0.355494	0.455981	0.709858	0.783823	0.27249	0.326147	0.553845	0.647312
consensus_chr11_100619643_100619808	Untreated_SMAD2_peak_495	100619692	chr11	100619643	100619808	166	Zfp385c	0	1	0	0	0	1	0	1				4.03749	15.2502	14.2657	27.7456	37.7522	0.255702	0.367697	0.162423	-0.114152	0.108915	-0.219929	-0.444916	-0.0245046	0.0928756	-0.509382	-0.783993	-0.393595
consensus_chr17_22118750_22119104	Activin_8hr_SMAD2_peak_2237,Untreated_SMAD2_peak_1104	22118900	chr17	22118750	22119104	355	Zfp947	1	0	0	0	0	1	0	1			3.53394	5.90418	12.2002	22.5248	56.3582	46.6935	0.460543	0.308647	-0.016147	0.0697609	-0.139472	-0.570182	-0.937746	-0.461788	-0.499194	-0.507747	-0.800071	-0.501215
consensus_chr14_23774570_23774832	Activin_8hr_SMAD2_peak_1676	23774710	chr14	23774570	23774832	263	Zmiz1	0	0	1	0	1	0	0	1			3.41208		12.2002	3.75414	44.2195	16.8892	-0.21186	-0.229551	-0.378004	-0.302531	-0.0888495	0.197179	0.49969	0.446923	0.276583	0.751274	1.17219	-0.0662001
consensus_chr14_25448611_25448840	Untreated_SMAD2_peak_854	25448735	chr14	25448611	25448840	230	Zmiz1	0	0	1	0	1	0	0	1				4.8307	8.38761	24.7773	28.6126	34.7718	-0.0866203	0.053764	-0.329562	-0.292904	-0.177975	0.0879851	-0.000903589	-0.366575	0.0190125	0.108724	0.186804	-0.266309
consensus_chr14_19585336_19585509	Untreated_SMAD2_peak_848	19585394	chr14	19585336	19585509	174	Zmiz1	0	0	1	0	1	0	0	1				4.39676	11.4377	18.7707	15.6069	33.7783	-0.0355812	0.00809617	-0.309009	-0.213041	-0.0674249	-0.186599	-0.408529	-0.128223	0.141557	-0.465384	-0.574325	-0.457208
consensus_chr14_23778040_23778573	Activin_8hr_SMAD2_peak_1677,Untreated_SMAD2_peak_852	23778289	chr14	23778040	23778573	534	Zmiz1	0	0	1	0	1	0	0	1			8.07626	5.78461	13.7252	20.2723	128.323	53.6479	0.0359085	-0.101726	-0.269126	-0.349619	-0.0798523	0.441921	0.589907	0.819081	0.158313	0.460988	0.795155	0.742564
consensus_chr14_23372059_23372254	Activin_8hr_SMAD2_peak_1675	23372193	chr14	23372059	23372254	196	Zmiz1	0	0	1	0	1	0	0	1			5.11802		3.81255	15.0165	31.2138	21.8566	0.205078	0.0542349	0.0339839	0.245362	0.153279	0.265154	0.25388	0.319227	0.303037	0.41214	0.434681	-0.0973354
consensus_chr14_25377943_25378083	Activin_8hr_SMAD2_peak_1681	25378026	chr14	25377943	25378083	141	Zmiz1	0	0	1	0	1	0	0	1			4.67297		16.7752	12.7641	21.6762	17.8826	0.511718	0.327871	0.418702	0.310965	0.408382	-0.0953023	-0.23519	-0.071677	0.333886	-0.524962	-0.823632	-0.286695

## Sheet: High confidence target genes
High confidence SMAD2 target gene list
	Gene information (0=NO, 1=YES)								RNA-seq, log2FC relative to SB-431542			SMAD2 footprint, log2FC relative to SB-431542			Pol II Ser5P ChIP, log2FC relative to SB-431542				Pol II Ser2P ChIP, log2FC relative to SB-431542				H3 ChIP, log2FC relative to SB-431542, TSS ±2.5 kb				H3K27Ac ChIP, log2FC relative to SB-431542, TSS ±2.5 kb				H3K9Ac ChIP, log2FC relative to SB-431542, TSS ±2.5 kb
Gene_symbol	Induced_sustained	Delayed	Transient_induced	Repressed	Baseline_on_induced	Baseline_off_induced	Direct	Indirect	Activin_1hr	Activin_8hr	Untreated	Activin_1hr	Activin_8hr	Untreated	Activin_1hr	Activin_4hr	Activin_8hr	Untreated	Activin_1hr	Activin_4hr	Activin_8hr	Untreated	Activin_1hr	Activin_4hr	Activin_8hr	Untreated	Activin_1hr	Activin_4hr	Activin_8hr	Untreated	Activin_1hr	Activin_4hr	Activin_8hr	Untreated
1500012F01Rik	0	1	0	0	1	0	1	0	-0.0971523	-0.27612	0.642926	0.115228	1.70137	1.29247	0.671298	0.827708	0.955176	0.750578	0.101743	0.299607	0.399362	0.290574	0.0226126	0.229013	-0.109678	-0.14034	0.00436774	0.144981	0.215395	0.319442	-0.0299235	-0.269427	-0.449036	0.0271297
Abcg2	0	1	0	0	1	0	0	1	0.0316495	1.29313	0.861317	1.1546	2.65048	2.16195	0.322088	0.460304	0.451706	0.380547	0.224041	0.336666	0.35631	0.250409	0.130583	0.07993	-0.000275629	0.0775016	0.162826	0.0351245	0.215883	0.290271	0.240434	0.232355	0.169123	0.340105
Ago1	0	1	0	0	1	0	1	0	0.338998	1.3716	1.1906	2.53572	3.31921	3.44063	0.855649	0.363867	0.385928	0.350179	0.579249	0.114436	0.171546	0.0967646	-0.371964	0.0759489	-0.344907	-0.201088	0.777507	0.282018	0.26246	0.537361	0.883999	0.11565	0.0234365	0.338331
AK013883	0	0	1	0	0	1	1	0	1.65712	0.964479	1.81584	1.03743	2.49094	1.60703	0.108917	-0.130454	-0.254777	-0.36439	0.105799	-0.178615	-0.329067	-0.312771	-0.0217446	0.269745	-0.0912346	-0.0957388	0.0715612	0.314001	0.336804	0.152313	-0.123152	0.791965	0.554137	0.0128888
AK030646	0	0	1	0	0	1	1	0	1.12549	0.819863	2.08168	0.693932	1.97046	1.67241	0.257207	0.17321	0.415953	0.170333	0.44064	0.491836	0.234413	0.291576	0.156059	0.334427	-0.0712048	-0.090029	0.00509349	-0.00697689	0.205014	-0.17242	-0.0421655	0.72469	0.608349	-0.222679
AK040741	0	1	0	0	1	0	1	0	0.155493	0.612473	1.43118	0.977725	2.3765	2.15432	0.18125	0.347318	0.163981	0.308528	0.0324356	0.0191445	0.0950859	-0.0624707	0.0408856	0.187208	-0.0459906	-0.129967	0.0432403	0.17153	0.155861	0.128096	0.0863188	-0.13614	-0.262964	-0.0440765
Ap3b2	0	1	0	0	1	0	1	0	-0.072003	1.87631	1.95705	2.02835	3.21721	2.6829	0.289822	0.393953	0.437878	0.469845	0.0960812	0.237621	0.136599	0.144121	-0.031413	-0.00754948	-0.437664	-0.369851	0.314247	0.699461	0.755312	0.375985	0.427591	0.772001	0.617988	0.267163
Atf3	0	0	0	1	0	0	0	1	0.0548398	-1.10236	0.965478	0.957547	1.42482	0.735371	0.327239	0.27415	0.309939	0.291833	0.153703	0.230912	0.177387	0.0766786	-0.333099	0.00119912	-0.399244	-0.144035	0.130842	0.0935867	0.281037	-0.0951542	0.207927	0.691152	0.836184	-0.180367
Bcar3	0	1	0	0	1	0	1	0	-0.0341429	1.65825	1.19624	1.25571	3.05325	2.02559	0.487953	0.567237	0.572154	0.513752	0.340031	0.459313	0.458489	0.295656	-0.0487766	0.0905978	-0.358148	-0.25917	0.374558	0.618749	0.608897	0.593812	0.151804	0.0521523	0.0588911	0.348498
Calcr	0	1	0	0	1	0	0	1	-0.0524163	1.02256	2.18617	1.6748	3.20705	2.56616	-0.0351544	0.223061	0.248316	0.248961	-0.109084	0.163131	0.142177	0.203883	0.16545	0.134228	-0.152892	0.209073	0.0151444	0.1524	0.398896	0.254017	-0.188403	0.152728	0.00278234	0.229879
Ccnd2	0	1	0	0	1	0	1	0	0.159727	-0.0534984	-0.875697	-0.109738	0.90525	1.4642	0.435691	-0.676037	-0.771929	-0.954147	0.126044	-0.924576	-0.90338	-1.32095	0.15082	0.191152	-0.0178455	0.173645	-0.145658	-0.44907	-0.519177	-0.453107	0.0190443	-0.772924	-0.920956	-0.621674
Cd24a	0	0	0	1	0	0	0	1	0.215449	-0.133794	-0.129415	1.05952	2.66217	1.59378	0.484212	-0.284182	-0.163767	-0.0836577	-0.0236873	-0.658059	-0.50714	-0.439391	0.0367831	0.207849	-0.0642473	-0.123382	0.0912042	-0.329725	-0.41282	-0.153862	0.0671127	-0.648129	-0.818284	-0.245652
Cd59a	0	1	0	0	1	0	1	0	0.0418799	0.805536	1.67614	0.129728	2.0378	0.966696	0.885459	0.643469	0.486717	0.559468	0.551062	0.308629	0.410206	0.328133	0.0191828	0.232666	0.00854917	-0.141661	0.303768	0.157109	-0.0401261	0.304132	0.231016	0.0278213	-0.110965	0.193456
Cdkn1a	0	1	0	0	1	0	1	0	0.921185	0.0260025	-1.14283	0.479122	1.31945	1.04568	0.864902	0.0610334	0.156113	0.195882	0.348167	-0.114411	-0.245776	-0.408963	0.186112	0.160133	0.192692	-0.016939	0.361749	0.620135	0.639824	0.301558	0.122883	0.536188	0.368204	-0.062158
Cdx2	0	0	0	1	0	0	0	1	0.571192	-0.800973	-3.17757	1.83187	-0.0556503	0.681294	0.722183	-0.238447	-0.221447	-0.169645	0.17077	-0.622581	-0.512316	-0.543399	-0.0433823	0.386193	-0.0531135	-0.084038	0.13883	-0.0696782	-0.292377	-0.556994	0.38598	-0.144439	-0.171482	-0.302359
Chac1	0	0	0	1	0	0	1	0	0.00364785	-0.946138	2.24445	-0.121811	1.77032	1.14727	0.807444	-0.819891	-0.902222	-0.620214	0.221429	-1.0432	-1.17086	-1.05032	0.272567	0.382955	0.00876957	0.0750566	-0.146914	-0.471766	-0.686515	-0.529149	-0.155732	-0.946675	-1.04968	-0.792511
Chst15	0	1	0	0	0	1	1	0	0.224563	3.44234	3.092	1.5061	2.7734	1.80369	0.892028	0.593428	0.526555	0.603069	0.69239	0.454978	0.39087	0.354881	0.135182	0.190577	-0.341253	-0.200858	1.2368	1.32589	1.09648	1.17465	1.63161	1.13729	0.925025	1.22636
Crabp2	0	0	0	1	0	0	0	1	0.0918612	-1.04815	-1.00321	0.901489	2.01676	1.4841	0.505666	-0.189931	-0.244855	0.000397603	0.129232	-0.2764	-0.360821	-0.454289	0.263511	0.394114	0.17637	0.0277268	0.0484616	-0.648707	-0.888422	-0.623825	-0.206706	-0.994211	-0.866761	-0.775333
Cxcl12	0	0	0	1	0	0	1	0	0.115316	-0.0914986	-0.933218	0.653595	2.64319	1.79237	0.216919	-0.333757	-0.272806	-0.463517	-0.0712874	-0.470818	-0.37753	-0.71965	0.291444	0.271813	0.239848	-0.18748	-0.233067	-0.313822	-0.0666987	-0.103958	-0.247702	-0.569965	-0.500439	-0.3108
Cyr61	0	0	0	1	0	0	0	1	0.243234	-1.59872	-1.68773	0.234882	0.500231	0.882163	1.55475	-0.431743	-0.538816	-0.735207	0.67139	-0.868824	-1.10846	-1.38885	-0.0235251	0.0714318	-0.20347	-0.265834	0.060961	-0.482172	-0.800841	-0.665466	0.189124	-0.956817	-0.978304	-0.806782
D7Ertd143e	0	0	0	1	0	0	0	1	-0.408093	-1.61057	-1.23611	1.38581	2.22639	2.02114	0.473942	-0.528205	-0.417299	-0.22684	-0.15245	-0.973376	-0.894261	-0.860707	0.0740102	0.171831	-0.144735	-0.0656582	-0.0113396	-0.228936	-0.179817	0.175835	-0.0814099	-0.494395	-0.742074	-0.332177
D7Ertd715e	1	0	0	0	1	0	0	1	1.42767	1.10664	2.03738	0.463151	0.670785	1.34521	-0.541524	0.342609	0.442643	0.524972	-0.419014	0.341792	0.483666	0.722044	0.201682	0.395163	0.106681	-0.0214686	0.467728	0.884418	0.795621	-0.0480839	-0.000116211	0.811927	0.57198	0.0159464
Dact1	0	1	0	0	1	0	1	0	0.33317	1.23829	0.00721159	0.166995	1.97917	0.582781	0.208088	0.31456	0.398411	0.347838	0.127697	0.203396	0.0877961	0.306664	0.016599	0.054546	-0.324662	-0.166295	0.136065	0.557726	0.679652	0.302339	0.0915401	0.465844	0.471704	0.26534
Ddit4	0	0	0	1	0	0	1	0	-0.279517	-0.543364	0.117241	0.21219	1.74895	1.60715	1.34294	-0.020393	0.124645	0.444639	0.410212	-0.459851	-0.428889	-0.393002	-0.0952219	0.0824995	-0.0926156	-0.0714408	0.0433533	-0.745471	-1.06113	-0.362864	0.0466003	-0.957423	-1.03645	-0.532731
Dll1	0	0	0	1	0	0	0	1	0.0669659	-1.71483	-0.626371	1.89026	1.49021	2.27155	0.57247	0.162826	0.160123	0.20528	0.0284006	-0.238567	-0.175865	-0.449979	-0.0893879	0.204456	-0.317456	-0.247738	0.0339669	-0.569778	-0.418092	-0.335901	-0.0217001	-0.800688	-0.551262	-0.32499
Dok5	0	1	0	0	0	1	1	0	0.342933	1.64075	0.00172147	1.3336	2.80147	1.7443	0.263862	0.254433	0.257841	0.143812	0.124691	0.14052	0.152656	-0.0569782	0.182738	0.428902	-0.0294733	0.166015	0.321408	-0.0616032	-0.0689656	-0.272869	0.231404	-0.190894	-0.40123	-0.364352
Dusp1	0	0	0	1	0	0	0	1	0.141197	-0.985483	-0.623532	0.99942	2.86888	2.35971	1.10401	0.423862	0.552797	0.690796	0.336679	-0.148716	-0.0404177	0.195228	0.0943373	0.246288	-0.071698	-0.0999159	0.221236	0.110751	0.152385	0.417087	0.356337	-0.222237	-0.111096	0.173289
Dusp4	0	0	0	1	0	0	0	1	-0.290329	-1.29662	-0.540451	1.08625	1.92682	2.10965	0.216875	-0.537452	-0.476207	-0.164428	-0.188746	-0.734044	-0.779018	-0.667212	0.160512	0.105321	-0.0361252	0.0837684	-0.16052	-0.650112	-0.919344	-0.56381	-0.0768216	-0.9605	-1.27289	-0.597789
Dusp6	1	0	0	0	1	0	1	0	0.262602	0.678069	0.388909	2.25273	1.71143	1.94733	1.03323	0.376224	0.587671	0.503808	0.254053	-0.431233	-0.195718	-0.314564	-0.168412	-0.201725	-0.123655	-0.156137	0.13324	-0.152538	-0.271846	0.065554	0.0317075	-0.497929	-0.640831	-0.309686
Efnb1	0	0	0	1	0	0	0	1	0.640376	0.483337	-1.71405	0.797152	3.01078	1.52309	1.5883	0.194253	-0.0717921	-0.332093	0.930971	-0.24034	-0.378751	-0.73743	-0.142245	0.201751	-0.159236	-0.271278	0.960452	0.368624	-0.207714	-0.352363	0.866563	0.00781527	-0.0483977	-0.544087
Egr1	0	0	0	1	0	0	1	0	-0.900423	-2.58974	-3.10462	0.184175	1.69437	0.140726	0.434697	0.775731	0.906769	0.420436	0.0424231	0.134191	0.244266	-0.0395019	0.0896782	-0.00723959	-0.129337	-0.29422	0.12042	0.0529995	0.248503	0.330101	0.0692027	-0.144903	0.0691479	-0.104227
Eomes	1	0	0	0	1	0	1	0	0.95327	4.45715	1.86538	0.285048	2.65513	1.102	0.397546	1.03912	1.52796	1.02936	0.0520393	0.780247	1.14355	0.68996	0.30859	0.295448	-0.125647	-0.235426	0.2422	1.23639	1.29496	1.02123	0.205633	0.989922	1.16466	1.10256
Epha2	1	0	0	0	1	0	1	0	1.61396	2.35437	0.692141	1.39839	2.29388	1.59767	1.9967	0.431707	0.404012	0.185034	1.67429	0.182698	0.277876	-0.190189	-0.0155599	0.0286147	-0.265827	-0.323215	0.695017	0.557264	0.560047	0.321158	1.02121	0.612744	0.412702	0.467978
Fgf15	1	0	0	0	1	0	1	0	1.50176	2.07704	1.22891	1.12132	2.19372	1.64197	1.68197	0.309141	0.302152	0.430212	0.963951	0.0161206	-0.0553357	0.229159	-0.181851	0.152522	-0.328451	-0.35643	0.761485	0.695632	0.594435	0.724089	1.07665	0.314347	0.208037	0.685797
Fgf5	0	1	0	0	0	1	0	1	-0.0706797	2.34736	2.24599	0.497099	2.77299	1.54809	-0.137578	0.0835834	0.135699	0.20191	-0.128946	0.0445046	0.168006	0.0519187	0.320718	0.356406	-0.0452095	-0.0471599	0.00936511	0.928638	0.891297	1.2199	0.0576094	0.490633	0.68199	1.05649
Fgf8	1	0	0	0	0	1	1	0	0.805466	3.95874	2.43349	0.861758	2.92934	1.86967	0.956811	0.557986	1.04708	1.00409	0.570538	0.264104	0.703403	0.689575	0.0744292	0.00802143	-0.194028	-0.128936	0.758147	1.22398	1.63437	0.940364	0.588813	0.926153	1.37743	0.994404
Fgfr2	0	0	0	1	0	0	0	1	0.0371513	-1.16435	-0.76624	0.678164	1.89502	1.75097	0.270634	-0.309298	-0.288283	-0.336606	0.139576	-0.434086	-0.431979	-0.418003	0.120275	0.383209	-0.0266141	0.0387253	0.281438	-0.640336	-0.830026	-1.01837	0.270807	-0.963108	-1.19426	-1.00335
Fhl3	0	0	0	1	0	0	1	0	0.246434	0.0366664	-0.395506	1.17037	2.21931	1.51298	0.582058	-0.175142	-0.0823239	-0.098932	0.181852	-0.402996	-0.626761	-0.753001	0.0121512	0.220164	-0.176314	-0.181759	0.0657327	-0.205584	-0.268113	-0.0575617	0.174596	-0.474164	-0.582762	-0.338526
Foxp4	0	0	1	0	1	0	1	0	0.0382405	0.5298	0.0827629	0.921141	1.66814	1.26626	1.01331	0.197597	0.20556	0.263831	0.749617	0.108764	0.124591	-0.101899	0.242779	0.0497254	0.1104	0.0578376	0.36841	0.0913287	-0.0707136	0.0759197	0.392088	-0.455851	-0.406832	-0.15429
Fst	0	1	0	0	1	0	0	1	0.135255	1.60459	0.138414	0.44903	2.35528	1.41416	0.640047	0.861683	0.933373	1.37458	0.218639	0.683256	0.62947	1.07805	0.49305	0.452937	0.250498	0.16497	0.532979	0.576165	0.710084	0.763134	0.390368	0.41402	0.160538	0.530451
Fzd10	0	0	1	0	1	0	1	0	1.11706	0.537338	-1.4711	1.82936	2.46469	2.25501	1.69431	0.670804	0.603265	0.340871	0.927096	0.0960743	-0.0100101	-0.526547	-0.179235	-0.0787375	-0.381622	-0.0798608	0.804117	0.514368	0.457544	0.588677	0.901722	0.158921	0.0540438	0.3156
Gadd45g	0	0	0	1	0	0	0	1	1.30748	-4.49851	-3.48134	1.58107	1.03951	1.98507	1.22522	-0.556444	-0.611167	-0.632043	0.212876	-0.741437	-0.903044	-1.10835	-0.0794948	0.33954	-0.0673478	-0.313514	-0.0390835	-1.28145	-1.42205	-1.16368	-0.0399745	-1.48752	-1.52411	-1.46486
Gm13247	1	0	0	0	0	1	1	0	1.51716	1.35302	1.86545	0.113608	1.64641	0.656594	-0.0250101	0.227569	0.282853	0.210019	-0.0690411	0.160873	0.167131	0.197801	0.104024	0.161751	-0.27557	-0.0986845	0.237084	0.255341	0.499993	0.0207058	-0.0151807	0.479824	0.610854	-0.335103
Gm16386	0	1	0	0	0	1	1	0	0.781452	1.10843	0.757693	1.37004	3.66109	2.05416	-0.0351928	0.276974	0.229585	0.17245	-0.112937	0.15587	0.145326	0.102034	-0.0240376	0.197359	-0.0913239	-0.0881671	0.224486	0.112888	0.303655	0.0330592	0.1525	0.0983805	0.000273083	-0.119294
Gpx4	0	0	0	1	0	0	0	1	-0.0716372	-0.443	-1.38634	1.63223	2.08868	2.14255	0.856924	-0.381529	-0.278733	0.00288316	0.259739	-0.680788	-0.732684	-0.622114	-0.156957	-0.0233649	-0.24695	-0.148231	0.367667	-0.159589	-0.451811	-0.0437276	0.300792	-0.0242656	-0.209186	-0.125025
Grsf1	0	1	0	0	1	0	1	0	0.222997	1.31143	-0.75396	1.1546	2.54444	1.06763	0.233455	0.995449	1.02671	0.858462	0.154284	0.817138	0.942706	0.692204	0.0505902	0.185691	-0.255989	-0.31619	0.140003	0.949387	0.902049	0.368035	0.0436587	0.455904	0.395885	0.0897447
Gsc	1	0	0	0	0	1	1	0	2.4294	4.81118	4.2364	1.0164	2.60431	1.87498	0.238255	0.238799	0.392093	0.433164	-0.0862358	0.0297076	0.291224	-0.111796	0.17525	0.0414262	-0.00228215	-0.0919139	0.660224	0.73687	0.989457	0.592324	0.725411	0.506595	0.729088	0.815306
Gt(ROSA)26Sor	0	0	1	0	1	0	1	0	1.32715	0.812305	0.927948	0.250743	1.57768	1.41148	0.404573	0.153572	0.128614	0.0612826	-0.100604	-0.307623	-0.28578	-0.301065	0.214181	0.265558	-0.00184351	0.0656486	0.0581534	-0.303125	-0.373987	-0.102629	0.0558187	-0.593697	-0.845624	-0.423257
Has2	1	0	0	0	1	0	1	0	0.662059	1.08387	-0.318308	1.03269	2.54871	1.62005	0.690806	0.65261	0.32354	-0.0437057	0.350489	0.397868	0.12185	-0.122854	0.198742	0.14947	0.0970476	-0.0876866	0.190683	0.135786	-0.0189873	0.14934	0.0819659	-0.326124	-0.65753	-0.229239
Hes1	0	0	1	0	1	0	0	1	1.20629	0.639974	0.0984277	1.12762	2.84388	1.77956	1.88096	-0.00477535	0.178128	0.113664	0.768862	-0.759231	-0.915666	-0.745957	0.18679	0.553848	0.345457	0.317222	0.373928	-0.349446	-0.210097	0.0880624	0.436152	-0.644991	-0.628264	-0.168358
Hlf	0	1	0	0	0	1	1	0	0.545816	1.76489	1.83379	-0.0487477	1.70778	0.577654	0.0469771	0.305573	0.276115	0.421252	-0.0672732	0.176519	0.194203	0.185321	0.334905	0.217972	-0.0884361	-0.142331	0.129241	0.678584	1.12355	1.05319	-0.130775	0.206452	0.572366	0.8342
Hoxb1	0	0	0	1	0	0	0	1	0.232609	-0.735294	-2.5428	1.7476	2.82477	2.21527	0.402407	0.287495	0.271945	0.154815	0.0338039	0.00874938	-0.0295905	-0.181614	0.12612	0.148196	0.0475742	0.111234	0.513209	0.802723	0.627425	0.236598	0.266934	0.439787	0.460639	0.0759383
Id1	0	0	0	1	0	0	1	0	-0.254996	-3.0251	-5.4991	1.58778	0.522393	1.01645	1.12173	-1.80518	-1.71977	-2.41136	0.137867	-3.00672	-2.74594	-3.18759	-0.0154466	0.269481	-0.180265	-0.144366	0.0239512	-0.931175	-0.986973	-1.49457	0.0288648	-1.62731	-1.64545	-1.98687
Id2	0	0	0	1	0	0	0	1	-0.113852	-2.76339	-4.33312	2.51829	1.11824	1.62274	0.806244	-1.93493	-1.73881	-2.02117	-0.0135536	-2.37845	-2.42457	-2.72981	0.118442	0.160638	-0.00898605	0.021952	-0.0281309	-1.28496	-1.13981	-1.55543	-0.0628044	-1.71964	-1.61072	-1.65343
Id3	0	0	0	1	0	0	0	1	-0.391402	-2.00619	-2.96521	0.786328	1.98645	1.45004	0.740257	-1.15246	-1.14839	-1.28373	-0.157079	-1.92544	-1.95098	-2.14548	0.269892	0.439352	0.0590418	-0.0238558	-0.0605575	-0.747323	-0.879455	-0.961811	-0.0178382	-1.19264	-1.28484	-1.26778
Ier5l	0	0	0	1	0	0	0	1	-0.0544467	-1.17821	-1.91398	0.785079	1.77032	2.18909	1.10801	-0.287044	-0.333867	-0.392778	-0.140584	-0.941858	-1.15311	-1.22927	0.104142	0.0891474	-0.216287	-0.324571	0.290955	-0.0422301	0.108435	-0.118908	0.242581	-0.264195	-0.313345	-0.238615
Igfbp2	0	1	0	0	1	0	1	0	-0.183804	0.278402	0.327143	1.08464	2.77032	1.89075	0.828105	0.0938883	0.0708346	0.173682	0.55756	-0.0743195	-0.151195	-0.158271	-0.00234003	-0.0949333	-0.188668	-0.199863	0.291966	0.162121	0.0845663	0.417637	0.241135	-0.282077	-0.423986	0.065115
Il17rd	0	1	0	0	1	0	1	0	0.209979	1.80473	1.04156	1.27991	2.81401	2.1173	0.854908	0.771115	0.64017	0.563066	0.652515	0.547032	0.583602	0.356789	0.235564	0.238286	0.033859	0.0708089	0.470251	0.66944	0.691379	0.936766	0.834679	0.562178	0.445522	0.673336
Insm1	0	0	0	1	0	0	0	1	0.948582	-3.06969	-2.06004	0.814226	2.40037	1.82231	0.482446	-1.20837	-1.2129	-1.21775	-0.243409	-1.49825	-1.52291	-1.52381	0.0920724	0.270369	-0.103354	-0.339503	-0.0215301	-0.964598	-0.826111	-0.820125	-0.151972	-1.35082	-1.29747	-0.771077
Irf1	1	0	0	0	1	0	1	0	1.05227	1.59968	0.521594	0.852194	2.36255	1.59473	1.48052	0.290932	0.388176	0.464606	1.13036	0.00624293	0.258318	0.0659786	-0.0796787	0.0771603	-0.140655	-0.0572446	0.325373	0.284729	0.358958	0.206807	0.482991	0.264341	0.164996	0.236215
Irgm1	1	0	0	0	1	0	0	1	0.504254	1.93047	0.407991	0.769325	1.82279	1.05134	0.350541	0.671261	0.610307	0.425348	0.128055	0.423646	0.409049	0.245035	-0.0640745	0.0463288	-0.294283	-0.0360788	0.537982	0.919844	0.662733	0.329011	0.330886	1.00201	0.686673	0.47867
Islr2	0	0	0	1	0	0	0	1	-0.0444302	-1.08523	-0.043913	0.897871	1.81404	1.39279	0.232833	0.240316	0.38996	0.258731	-0.142429	0.106453	-0.0292989	0.21873	-0.00315369	0.160584	-0.128697	-0.082594	0.15283	0.29545	0.151151	0.217869	0.0535436	0.273119	0.0876282	0.142935
Itch	0	1	0	0	1	0	1	0	0.140445	1.03637	0.746937	1.26461	2.88432	2.45212	0.338209	0.324351	0.357302	0.356456	0.238932	0.24826	0.299914	0.233873	-0.0172957	0.245009	-0.0649687	0.0213925	0.354427	0.275003	0.228586	0.469972	0.110241	-0.125368	-0.104961	0.00249465
Jun	0	0	0	1	0	0	0	1	-0.517395	-2.09402	-2.62377	0.430237	1.53734	1.47366	1.64875	0.44342	0.17467	0.40458	0.805106	-0.21364	-0.380589	-0.371848	0.0821095	0.0381491	-0.178722	-0.335981	0.370978	-0.0976217	-0.134003	0.215515	0.713044	-0.342112	-0.619845	0.0602909
Kazn	0	1	0	0	1	0	1	0	0.174552	0.752588	1.01762	1.7777	3.15279	2.28174	0.333686	0.227299	0.223092	0.374477	0.14206	0.0938415	0.107825	0.0573202	-0.0903584	0.00907303	-0.168128	-0.32004	0.3332	0.341995	0.331953	0.551409	0.179752	0.346881	0.497917	0.444964
Kbtbd3	1	0	0	0	0	1	1	0	1.14582	1.29907	1.03222	1.29965	2.20526	1.49721	0.150991	0.337175	0.296781	0.350046	-0.149491	0.169551	0.108724	0.00566675	-0.114522	0.1107	-0.174897	-0.196091	0.410868	0.0538404	0.139171	0.473255	0.174882	-0.103218	-0.360834	0.051475
Kcng3	0	1	0	0	0	1	0	1	0.465306	1.85854	0.86122	0.402222	2.80162	1.23184	0.1867	0.379977	0.342616	0.418205	-0.0291797	0.224465	0.189252	0.245633	0.12007	0.00114762	-0.214631	-0.207028	0.0629075	0.606959	0.703536	0.725662	0.218156	0.517407	0.545479	0.646562
Kcnq3	0	1	0	0	0	1	0	1	-0.173912	1.82098	1.17392	0.115228	2.81763	0.760245	0.0441118	0.405389	0.401712	0.329132	-0.0503729	0.283036	0.330106	0.211347	0.0614124	0.206501	-0.0380291	-0.114329	-0.0367311	0.398898	0.2594	0.57695	0.108277	0.218208	0.413148	0.320371
Klf10	0	0	0	1	0	0	0	1	0.377333	-0.590767	1.49506	1.40473	2.81763	1.82062	0.763493	-0.443838	-0.450743	-0.324129	0.3193	-0.900853	-0.667029	-0.789401	0.13101	0.187164	-0.000341178	-0.144799	0.0609839	-0.48877	-0.425181	-0.139168	0.414332	-0.752541	-0.688622	-0.160145
Klf6	0	0	0	1	0	0	1	0	-0.368075	-1.94302	-1.29207	1.37627	1.93538	-0.077698	0.350167	-0.0286649	-0.461117	-0.490917	-0.133663	-0.545945	-0.836574	-0.8685	-0.142313	0.269691	-0.0514115	0.0804038	0.0752453	-0.263619	-0.562623	-0.27478	0.0262017	-0.678091	-1.10419	-0.502969
Kras	0	1	0	0	1	0	1	0	0.384524	1.16445	0.896731	0.91553	2.33279	1.50422	0.496178	0.127574	0.183987	0.0769705	0.390203	0.0331641	0.110653	0.074398	0.0543985	0.196498	-0.0602398	-0.0232137	0.25686	0.069878	0.19835	0.341613	0.388283	0.0136924	-0.0813859	0.195629
L1td1	0	1	0	0	1	0	1	0	-0.0326161	0.815193	-0.0312132	0.961605	2.27847	1.90111	1.115	0.547528	0.872214	0.639646	0.651028	0.192801	0.516383	0.326908	0.244822	0.155323	0.0191628	0.00229208	0.338406	0.129435	0.319058	0.649834	0.472331	0.0699254	0.0297388	0.347091
Lefty1	1	0	0	0	0	1	1	0	5.52782	7.54384	6.03189	2.48996	3.61042	3.12388	3.66609	2.76693	2.80909	1.79964	2.88563	2.11815	2.13862	1.29117	-0.158909	0.036744	-0.233888	-0.365047	2.15453	2.51091	2.28439	2.19444	2.07482	2.23118	1.99969	1.93065
Lefty2	1	0	0	0	0	1	1	0	4.61443	8.4018	5.47591	1.62828	3.40175	2.56033	1.61708	1.5759	1.35759	0.653981	1.22666	1.27582	1.27618	0.427263	-0.167966	0.138645	-0.286808	-0.210622	1.18729	1.80408	1.69332	1.39222	0.964556	1.52187	1.42336	0.813386
Lfng	0	0	0	1	0	0	0	1	0.361796	-1.53177	-1.52965	1.05173	1.39686	1.57675	0.972789	-0.690565	-0.754272	-0.57329	0.417004	-0.887031	-0.907918	-1.08345	0.0199191	-0.0740485	-0.204201	-0.102536	0.268195	-0.388954	-0.665398	-0.608381	0.35056	-0.40695	-0.641657	-0.578081
Lgr4	0	1	0	0	1	0	0	1	0.201143	1.55393	1.20442	1.00081	3.10768	1.91939	0.515516	0.5789	0.587139	0.46617	0.387709	0.411493	0.500278	0.386371	0.0682029	0.234274	-0.0868224	-0.016048	0.186329	0.507255	0.653311	0.810061	0.182711	0.305385	0.16778	0.507734
Mest	0	1	0	0	1	0	0	1	0.0182028	0.367048	0.00780822	0.0772602	2.66341	-0.103693	0.638888	-0.237409	-0.469948	-0.732978	0.162116	-0.712039	-0.855755	-1.16462	0.132615	0.289185	-0.0958312	-0.103797	0.0717863	0.0701565	-0.19167	-0.359047	0.170821	-0.0319833	-0.0956696	-0.179829
Mllt6	0	1	0	0	1	0	1	0	0.413874	0.379497	-0.0301615	2.05789	2.73555	1.93895	0.910766	0.0790067	0.188409	0.309791	0.548365	-0.0735435	0.00939221	-0.137746	-0.0489585	-0.0361035	-0.447176	-0.312318	0.458129	0.238359	0.257966	0.478597	0.70656	0.0783801	0.0982706	0.497869
Msx1	0	0	0	1	0	0	0	1	0.841582	-0.73312	-3.29891	1.29183	1.89477	1.42021	1.40375	-0.785498	-0.715574	-1.12152	0.673414	-1.32618	-1.14654	-1.67946	0.00412453	0.0797436	-0.440427	-0.251536	0.371952	-0.121526	-0.29958	-0.636518	0.575084	-0.274601	-0.464039	-0.508775
Msx2	0	0	0	1	0	0	0	1	0.543185	-1.21089	-2.73507	0.480225	1.55459	1.60413	1.04473	-0.969859	-0.941657	-1.14171	0.421081	-1.06663	-0.986846	-1.37031	0.0752918	0.0986292	0.149788	0.0930502	0.172784	-0.099961	-0.386669	-0.889724	0.321119	-0.519665	-0.513724	-0.802474
Myc	1	0	0	0	1	0	1	0	0.591899	0.862756	0.600706	1.85605	3.78089	3.10163	1.03237	0.222873	0.32858	0.349418	0.330338	-0.192909	0.0375019	-0.12534	-0.151615	0.158687	-0.0532554	0.039028	0.143873	0.0945308	0.187704	0.350199	0.109495	-0.52446	-0.488919	0.0595955
Nanog	1	0	0	0	1	0	1	0	1.21622	2.40659	0.425835	1.41865	2.39663	1.48262	1.6726	0.651396	0.645539	0.46615	1.13554	0.395511	0.327159	0.134208	0.0989514	0.0542836	-0.20664	-0.310697	0.683336	0.540529	0.593628	0.66996	0.762693	0.530181	0.373178	0.498107
Neat1	0	0	0	1	0	0	0	1	-0.647955	-1.30413	-0.0139392	1.02212	0.992713	1.4692	0.89452	-0.704133	-0.838419	-0.23353	-0.0952414	-1.32794	-1.39079	-1.04998	0.17787	0.235829	-0.0725015	0.168478	0.120501	-0.348414	-0.39843	-0.0524454	0.0128204	-0.890427	-0.937743	-0.482023
Neurog1	0	0	0	1	0	0	0	1	0.438184	-5.29097	-5.78713	0.200117	1.45838	1.18909	0.690121	-0.0539147	-0.164455	-0.157732	0.117998	-0.313445	-0.313909	-0.285137	0.0574564	0.0755205	-0.0306587	-0.138978	-0.0540677	-0.432171	-0.554816	-0.566198	0.185158	-0.245426	-0.262001	-0.270875
Nodal	1	0	0	0	1	0	1	0	1.1716	1.48292	-0.128299	1.83035	2.87567	2.44015	1.98573	1.25626	1.36649	1.17333	1.57484	0.89918	0.994505	0.762543	-0.241521	-0.144133	-0.539877	-0.431426	1.45587	1.58341	1.49209	1.88809	1.61821	1.4054	1.39876	1.62279
Nphs1os	1	0	0	0	0	1	1	0	2.35834	6.34385	3.62266	1.69232	3.03951	2.43618	-0.0694964	0.0399369	0.0978244	0.126819	-0.203462	0.151523	0.0996804	0.0473262	-0.00342844	-0.0336033	-0.187609	-0.311828	0.83673	1.13128	1.075	1.19172	0.677299	0.976434	0.927913	0.727525
Nrcam	0	1	0	0	1	0	1	0	-0.13897	2.41115	2.6164	0.977725	3.16614	2.21552	-0.00728844	0.295632	0.387268	0.372706	-0.0714098	0.160009	0.2959	0.334616	0.00516744	-0.00145486	-0.113395	-0.128021	0.362114	0.559536	0.756048	1.01428	0.199267	0.450019	0.668294	0.955609
Otx2	0	0	0	1	0	0	1	0	0.0528578	0.226389	0.371302	0.647299	2.23298	1.78827	0.819789	-0.0644378	0.126657	0.197386	0.127911	-0.623108	-0.411015	-0.397603	0.113201	0.164025	-0.115743	0.219597	0.054463	-0.511874	-0.570714	-0.332953	0.0747681	-0.833666	-1.0618	-0.580657
Pcdh1	0	0	0	1	0	0	0	1	0.0963414	-0.760995	-1.10987	0.977725	2.22975	0.381734	0.572109	-0.319021	-0.344941	-0.257047	0.339201	-0.308693	-0.456929	-0.522768	-0.0916132	0.0454915	-0.129308	-0.214272	-0.0493721	-0.185648	-0.412126	-0.435538	0.20768	-0.650971	-0.734425	-0.614204
Peg10	0	0	0	1	0	0	1	0	0.0464484	-0.626737	-1.04759	1.33528	2.15114	1.33593	0.410629	-1.21135	-1.44061	-1.319	-0.0664881	-1.6025	-1.77934	-1.73681	0.23435	0.311772	-0.0185261	0.159935	-0.122739	-0.554224	-0.522299	-0.31485	-0.0527935	-0.758221	-0.948133	-0.541452
Phc1	0	0	0	1	0	0	1	0	-0.206573	-0.726161	0.212488	0.631274	2.16495	2.46442	-0.0102897	-0.072664	0.300804	0.948	-0.275926	-0.303298	0.0772013	0.723427	0.145189	0.327944	-0.115686	-0.0834731	-0.180909	-0.451368	-0.342952	0.0315344	-0.266734	-0.66903	-0.925192	-0.254122
Phlda2	0	0	0	1	0	0	0	1	-0.052628	-0.649935	-2.13022	0.903724	1.32286	1.18909	1.22396	-0.536876	-0.593034	-0.528679	0.215648	-1.03599	-1.1411	-1.15432	-0.0266168	0.189627	-0.0937054	-0.147142	0.195777	-0.367916	-0.42131	-0.316377	0.217509	-0.555302	-0.792126	-0.517126
Pim1	0	0	1	0	1	0	0	1	1.01695	-0.083915	-0.0864711	2.07926	1.8858	1.88423	1.12329	-0.0577071	0.0184188	-0.121009	0.792402	-0.0804305	-0.194452	-0.282701	0.180544	0.240927	-0.114116	-0.332681	0.68947	0.147412	-0.00179969	0.0552265	0.810296	-0.215449	-0.251214	0.0740001
Pitx2	1	0	0	0	1	0	1	0	0.841378	2.72601	1.71298	3.15357	4.33886	3.40821	1.99275	1.94542	2.07419	1.25549	1.13558	1.24013	1.43694	0.70509	0.215454	-0.0484803	-0.294179	-0.131498	0.319796	0.318391	0.362457	-0.0269703	0.268077	0.0964105	-0.0804614	0.044092
Pkdcc	1	0	0	0	1	0	1	0	0.617754	2.61631	2.559	1.04547	2.66151	1.95742	1.24319	0.66112	0.708524	0.979357	0.848207	0.459182	0.53759	0.419004	-0.0901094	-0.080899	-0.286076	-0.375395	0.0584635	-0.0121793	-0.12358	0.109197	0.219836	-0.0946004	-0.21363	0.116584
Plekhg1	0	1	0	0	0	1	1	0	-0.0753288	2.97066	1.78996	0.55527	2.26628	1.39279	0.0773772	0.449096	0.354692	0.284014	0.0323141	0.331423	0.261831	0.169815	0.246375	-0.309462	-0.152054	-0.277993	0.499695	1.14344	1.13255	1.1107	0.381653	0.9225	0.745867	0.722454
Pmepa1	1	0	0	0	0	1	1	0	1.63362	5.0225	4.36629	2.12838	3.53607	2.87023	2.14393	0.771851	0.906081	0.866908	1.87776	0.627087	0.880032	0.642438	0.0333509	0.269192	-0.0798897	-0.0928803	1.2172	1.20186	1.36114	1.26537	1.53807	0.88371	1.07702	1.19464
Pou5f1	0	1	0	0	1	0	1	0	-0.141072	0.360388	0.362792	1.3524	2.16027	1.77168	1.82141	1.17975	1.16206	1.22274	0.959076	0.439587	0.551112	0.293669	-0.261484	-0.16565	-0.4384	-0.349969	0.420758	0.173661	0.152124	0.641413	0.565477	-0.0585564	-0.329678	0.206253
Ppp4r4	0	1	0	0	1	0	1	0	0.0637439	1.91006	1.56242	0.69857	2.84198	1.56936	0.0166844	0.300876	0.373286	0.314581	-0.0182556	0.219427	0.283662	0.261366	0.208575	0.191551	-0.159246	0.0730553	-0.0314785	0.421402	0.412728	0.287217	0.397101	0.585747	0.471541	0.463265
Pxdc1	0	1	0	0	1	0	1	0	-0.14812	0.785088	1.70975	0.112654	3.10912	2.37464	0.308204	0.275096	0.48518	0.664201	0.156814	0.0257072	0.166257	0.423607	-0.0252976	0.126876	-0.302118	-0.116067	0.112614	0.225141	0.331285	0.549342	0.0359231	0.0622485	0.136865	0.637191
Radil	0	1	0	0	1	0	1	0	-0.207279	2.24982	1.1252	2.16423	2.98776	2.19074	0.833978	0.650742	0.573397	0.404445	0.62574	0.47472	0.454588	0.125822	0.0336008	0.119532	-0.199227	-0.0295124	0.874375	1.00535	0.945702	0.770814	1.00325	0.829079	0.632858	0.586939
Relt	0	1	0	0	1	0	1	0	0.300173	1.58743	-0.131706	0.977725	2.89318	0.684296	1.12057	0.288015	0.443084	0.326898	0.818613	0.109828	0.342096	0.0211175	0.0238445	0.200644	0.120489	-0.181757	0.567448	0.197737	0.509949	0.25598	0.618293	0.189264	0.373032	0.22367
Rgma	0	0	0	1	0	0	0	1	0.0203099	-1.38197	-1.92172	0.613568	1.63872	1.19226	-0.222358	-0.528668	-0.494893	-0.422891	-0.381728	-0.675615	-0.696825	-0.648621	0.0899946	0.195898	-0.280669	-0.0975022	-0.205111	-0.176709	-0.150919	-0.555047	-0.194193	-0.420067	-0.536231	-0.547828
Rhob	0	0	0	1	0	0	0	1	-0.0816072	-1.53151	-1.74578	3.22058	1.32286	1.8324	1.93971	0.797875	0.614648	0.410942	1.06569	0.13724	-0.0487158	-0.320618	0.0206301	0.0171944	-0.252899	-0.317159	0.554101	0.408926	0.210413	0.0163393	0.558537	-0.0352337	-0.178504	-0.00648526
Sall4	0	0	0	1	0	0	1	0	-0.134561	-0.449067	-1.14378	1.07219	2.20956	1.8772	0.368087	0.0085198	-0.164265	-0.125745	0.0829757	-0.31035	-0.358098	-0.37951	0.326097	0.367327	-0.0540826	-0.082239	0.0288947	-0.255499	-0.472612	-0.209561	0.068594	-0.479305	-0.936359	-0.451466
Scamp1	0	1	0	0	1	0	1	0	0.183848	0.930133	1.4197	0.825721	3.25575	2.00734	0.0931688	0.344258	0.387504	0.343476	0.00424629	0.270106	0.289109	0.268114	-0.0289435	0.161597	-0.237701	-0.294696	-0.0698324	0.413571	0.454233	0.500305	0.0582942	-0.0493086	0.0102597	0.309106
Scd1	0	0	0	1	0	0	1	0	-0.0836262	-0.229317	-0.607254	-1.15978	-0.0261463	0.966696	0.148966	-0.350388	-0.298148	-0.140875	-0.180008	-0.762666	-0.511931	-0.584366	0.0989734	0.00544206	-0.0990177	0.0419881	-0.156147	-0.498905	-0.509193	-0.160055	-0.230166	-0.715063	-0.94103	-0.492324
Shisa3	1	0	0	0	0	1	1	0	1.06543	3.47366	3.73577	2.17936	3.66595	2.44782	0.340983	0.413761	0.675738	0.872205	0.226895	0.232677	0.404052	0.633662	0.115336	0.16957	0.0193514	-0.113029	0.756452	0.608287	0.765442	0.851423	0.851194	0.51973	0.479883	0.840303
Ski	0	1	0	0	1	0	1	0	0.304955	1.39478	0.778777	1.79364	3.57768	2.03518	0.953372	0.433473	0.483498	0.286001	0.749819	0.341332	0.2648	0.068032	0.12884	0.314854	-0.0968246	-0.0460625	0.430831	0.595256	0.361986	0.407105	0.298686	0.0352304	-0.0165686	0.15991
Skil	1	0	0	0	1	0	1	0	0.581219	0.826155	1.05244	0.697617	2.20642	1.72054	1.02395	-0.877472	-0.720486	-0.719295	0.790591	-1.07713	-0.833323	-0.792869	-0.13478	0.0874004	-0.107213	0.0377569	0.472282	-0.306512	-0.218955	0.220016	0.49192	-0.939955	-0.899102	-0.385484
Slc2a1	0	0	0	1	0	0	1	0	-0.114085	-0.587447	-1.38682	0.842795	1.78739	1.91423	0.0903184	-0.50648	-0.85104	-0.917742	-0.19441	-0.759362	-1.00695	-1.30541	0.0993234	0.188033	-0.174228	-0.223457	0.113043	-0.151599	-0.3203	-0.0588523	0.0572602	-0.491612	-0.589996	-0.341164
Slc2a3	0	0	0	1	0	0	1	0	-0.0826673	-0.307611	-0.754387	0.955357	1.28193	0.974076	0.553831	-0.156941	-0.342499	-0.48392	0.251094	-0.347816	-0.52467	-0.751335	0.211963	0.124106	-0.133383	-0.116209	0.00943571	-0.150898	-0.246641	-0.0367009	0.0651524	-0.401135	-0.562985	-0.262332
Smad7	0	0	1	0	1	0	0	1	1.88398	1.43627	0.399178	2.03936	3.27147	2.61877	1.62736	-0.141187	-0.00539563	-0.340735	1.25805	-0.359831	-0.222652	-0.690973	0.0026043	0.138426	-0.0900894	-0.0937397	0.793501	0.46459	0.468936	0.763568	0.77272	-0.157137	-0.142879	0.326529
Smim14	0	1	0	0	1	0	1	0	0.0554905	0.78914	1.02677	0.839205	2.39316	1.73978	0.0749931	0.18116	0.134299	0.234533	-0.0917545	0.0433221	0.0485681	0.0714468	0.103033	0.204787	-0.253767	-0.0840299	0.0353968	-0.0658819	-0.117592	0.00793223	-0.181789	-0.222827	-0.442219	-0.167053
Socs3	0	0	0	1	0	0	0	1	0.886824	-0.660222	-1.26062	1.13352	2.04595	1.34326	0.989393	0.136987	0.0212244	0.0660878	0.482916	-0.368121	-0.382466	-0.449349	-0.0712208	0.126617	-0.196173	-0.186877	0.379035	0.096391	-0.18605	-0.15421	0.412837	-0.299877	-0.409859	-0.185883
Sox13	0	0	0	1	0	0	0	1	0.261952	-0.0517855	-0.465993	1.89199	2.02924	1.89075	0.784712	-0.350432	-0.237095	-0.271944	0.588786	-0.347971	-0.419499	-0.537771	0.0980477	0.391794	-0.149518	-0.0322141	0.414379	-0.153522	-0.230638	-0.233468	0.546235	-0.489121	-0.440939	-0.359872
Sp5	0	0	1	0	1	0	1	0	1.53498	0.786342	-1.71425	1.97034	2.68439	2.07991	1.04296	1.14715	0.991672	1.11767	0.355171	0.45047	0.390533	0.543177	-0.0841015	-0.489023	-0.529049	-0.36786	0.847546	1.20964	0.906507	0.250736	0.873331	0.914682	1.09656	0.6667
Spaca6	1	0	0	0	0	1	1	0	1.79567	2.23691	2.18473	2.32225	2.83528	3.09381	1.91312	0.764558	0.807658	0.682031	1.87542	0.700727	0.785825	0.624606	0.166343	0.244475	0.00836154	0.0626646	0.81402	0.85979	1.11904	1.29368	0.957801	0.90256	0.840741	0.802641
Spats2l	0	1	0	0	0	1	1	0	0.083007	2.47966	1.37992	1.33299	3.0401	2.09223	0.158793	0.514903	0.492779	0.36832	0.053273	0.394027	0.361714	0.244	0.00855544	0.337293	-0.0610659	-0.00692268	0.301829	0.770586	0.967566	0.614593	0.480482	0.508607	0.531648	0.58895
Spc25	0	1	0	0	1	0	0	1	0.225777	1.04693	0.32101	1.11237	3.52907	2.16195	0.154972	0.663554	0.63061	0.454766	0.078849	0.376082	0.484405	0.30762	0.0428522	0.138879	0.0194515	-0.0826491	0.115617	0.2983	0.456845	0.430602	0.0256521	0.205468	0.12298	0.0110486
Spry4	0	0	0	1	0	0	0	1	-0.354691	-0.765405	-1.18177	0.502816	1.95709	0.882163	0.2828	-0.38959	-0.350224	-0.510208	-0.154399	-0.735489	-0.638936	-0.865241	0.167454	0.109314	0.14097	-0.0593643	-0.0969984	-0.29011	-0.338306	-0.0474065	-0.102047	-0.604104	-0.661546	-0.312892
T	0	1	0	0	1	0	1	0	0.494691	3.93319	1.68187	1.16481	2.90446	2.17315	0.653169	1.03659	1.48138	1.40616	0.269263	0.720159	1.15884	0.985193	-0.014495	0.0049952	-0.0225581	-0.17879	0.713558	1.20542	1.03971	0.638244	0.705933	0.926544	1.12863	0.843878
Taok3	0	1	0	0	1	0	1	0	0.00825368	2.972	2.31217	1.12973	3.34096	2.06979	0.595892	0.686989	0.664983	0.552576	0.423843	0.571388	0.638457	0.35897	0.243578	0.149424	-0.133374	-0.0996984	0.608048	0.904982	1.01098	1.22736	0.880069	0.760527	0.731812	0.946483
Tbx3	0	0	0	1	0	0	0	1	0.376433	-1.86663	-2.55197	2.07138	2.22012	1.88216	0.947777	-0.61192	-0.608586	-0.629805	0.359241	-0.818627	-0.892855	-0.87598	-0.134628	0.331883	0.0457081	-0.177902	0.116664	-0.399631	-0.408877	-0.620804	0.135626	-0.877317	-0.85881	-0.753543
Tdgf1	1	0	0	0	0	1	1	0	0.744604	4.55021	3.25064	2.04999	3.44262	2.4587	1.50029	1.46304	1.65576	1.5253	0.806574	0.893142	1.26726	0.951106	-0.252102	-0.38672	-0.64487	-0.442622	1.40063	1.80754	1.79256	2.09767	1.69373	1.65356	1.57983	1.84782
Tfap2a	0	0	0	1	0	0	0	1	-0.173162	-2.78768	-3.90886	2.29965	0.922323	1.38173	0.474937	-1.0718	-0.972657	-1.04052	-0.0998604	-1.1276	-1.29583	-1.28895	0.159243	0.377348	-0.0936057	0.0114825	-0.102447	-0.625374	-0.517707	-0.917898	-0.144736	-0.963543	-1.11321	-1.18788
Tle3	0	0	0	1	0	0	0	1	0.129656	-0.151583	-0.252708	1.22389	2.12833	1.67885	0.935827	-0.18217	-0.250713	-0.0353558	0.670953	-0.338797	-0.478531	-0.386461	0.245228	0.181106	0.228371	-0.071747	0.134323	-0.0876311	-0.462733	-0.217663	0.426019	-0.264334	-0.678333	-0.171385
Tpm1	0	1	0	0	1	0	1	0	-0.0653694	0.487612	-0.789039	1.8037	2.50729	1.82919	0.685623	0.305874	0.0411018	-0.139905	0.448421	0.132495	-0.182702	-0.428516	-0.017133	0.098937	-0.0744104	-0.206008	0.166654	-0.0556832	-0.305036	-0.464963	0.293786	-0.235279	-0.354166	-0.504677
Trh	0	1	0	0	1	0	0	1	-0.135032	2.14333	1.06811	0.893077	2.47727	1.90345	1.15633	1.71506	1.90226	1.82959	0.257062	0.990028	1.12971	0.907851	0.0521421	0.201746	-0.0518635	-0.113629	0.440681	1.10292	0.993624	1.24417	0.503491	1.06157	0.912674	1.1019
Trib3	0	0	0	1	0	0	0	1	0.0452916	-0.621889	2.05195	1.26723	1.6004	2.42126	0.378474	-0.140245	-0.230444	0.0228754	0.0515357	-0.460958	-0.408561	-0.4552	-0.146355	0.0271239	-0.178861	-0.139842	-0.216214	-0.360422	-0.374086	0.0183958	-0.202567	-0.692935	-0.66249	-0.371793
Ubr7	0	1	0	0	1	0	1	0	0.169839	1.39664	1.13541	1.52706	3.12243	2.09027	0.908784	0.716491	0.72688	0.654297	0.584352	0.469208	0.552451	0.525397	0.110174	0.163271	-0.072702	-0.0483711	0.720169	0.572244	0.495633	0.795364	0.640332	0.172251	0.000631281	0.352881
Unc5b	0	1	0	0	1	0	0	1	0.070701	0.411195	-0.480781	1.36378	1.90584	1.24423	0.854235	-0.234601	-0.309532	-0.370055	0.554147	-0.409827	-0.385502	-0.709154	0.122741	0.140454	0.010497	0.0306524	0.353334	0.135321	0.096104	-0.149678	0.32009	-0.260604	-0.41961	-0.298818
Wnt11	1	0	0	0	0	1	1	0	0.846866	2.60394	1.41128	0.517244	2.03056	1.12539	0.739376	-0.0163581	0.256296	0.395428	0.576182	-0.100351	0.0685399	0.0241936	0.314448	0.440699	0.0584871	0.0129909	0.315212	0.321812	0.32269	0.309317	0.50935	0.0537163	0.383046	0.455114
Wnt3	1	0	0	0	0	1	1	0	1.57806	3.08811	0.798201	1.86415	2.43649	1.6832	1.58304	0.284697	0.238164	0.213403	1.24762	0.0900817	0.148872	-0.109312	0.118089	0.106475	-0.18433	-0.389237	1.2715	0.947881	0.984331	0.332486	1.34752	0.602468	0.471383	0.249709
Wnt8a	0	1	0	0	1	0	1	0	-0.091171	-0.158941	-1.74543	0.547737	2.41199	1.66446	0.253386	0.307271	0.654777	0.808937	-0.0520251	0.0471446	0.384642	0.510426	-0.0904437	-0.019335	-0.412755	-0.249806	0.103891	0.445695	0.575978	0.766966	0.0633972	0.498992	0.651491	0.759613
Xbp1	0	1	0	0	1	0	0	1	-0.0983708	0.752906	-0.275625	0.492298	1.8858	1.32927	0.267545	0.430055	0.503517	0.291091	0.140701	0.0421247	0.321071	0.0343222	0.0131845	0.133771	-0.0848674	-0.152964	-0.0286576	0.197603	0.0565657	0.229948	0.0386319	-0.0574445	0.0301246	0.0821356
Zfp36l2	0	0	0	1	0	0	0	1	0.0853793	-0.701624	-1.51085	1.25783	1.83743	1.03381	0.521369	-0.445268	-0.522489	-0.318242	0.00808078	-0.806149	-0.722323	-0.527685	0.378607	0.496165	0.156431	0.0220261	0.129023	-0.135066	-0.25491	-0.0117717	0.0234633	-0.568101	-0.649607	-0.410551
Zfp385c	0	1	0	0	0	1	1	0	-0.101888	1.32694	1.75592	0.518293	2.53042	1.25222	0.0695588	0.0767328	0.101706	0.211712	-0.103311	0.0197189	0.11331	-0.0333606	-0.0983457	0.0425538	-0.0847128	-0.327736	0.265649	0.126468	0.214354	-0.00931001	0.214173	0.627828	0.49571	-0.0929555
Zfp947	1	0	0	0	0	1	1	0	1.23862	1.28498	1.54392	0.884615	2.20773	1.93632	-0.152748	0.142738	0.154858	0.0515115	-0.146192	0.0179575	0.0355058	0.0393585	0.220283	0.273906	-0.168379	-0.0756656	-0.206865	0.127504	0.206881	0.0834983	-0.305431	-0.124126	-0.175707	-0.0197394
Zmiz1	0	0	1	0	1	0	1	0	0.162609	0.291954	-0.123799	0.523466	2.02319	1.43064	0.913719	-0.149335	-0.166789	-0.100392	0.69898	-0.261309	-0.263231	-0.407083	0.159689	0.264354	-0.00523661	0.0798067	0.36177	-0.296469	-0.414333	-0.266449	0.357603	-0.995937	-0.798894	-0.443597
