# Supplementary material for: Distinct modes of SMAD2 chromatin binding and remodeling shape the transcriptional response to NODAL/Activin signaling
Source: eLife. 2017 Feb 13;6:e22474. doi: 10.7554/eLife.22474 (PMC5305219; doi:10.7554/eLife.22474)
Supplement: Supplementary file 2. — DOI: http://dx.doi.org/10.7554/eLife.22474.031 [file elife-22474-supp2.xls]

## Sheet: Gene Set Enrichment Analysis
Enrichment analysis report
Enrichment by Pathway Maps					RNAseq_747genes_log2FC_1 hr Activin log2FC				RNAseq_747genes_log2FC_8 hr Activin log2FC				RNAseq_747genes_log2FC_Untreated log2FC
#	Maps	Total	min(pValue)	Min FDR	p-value	FDR	In Data	Network Objects from Active Data	p-value	FDR	In Data	Network Objects from Active Data	p-value	FDR	In Data	Network Objects from Active Data
1	Development_YAP/TAZ-mediated co-regulation of transcription	56	4.16888e-10	2.81399e-07	4.16888e-10	2.81399e-07	14	Endothelin-1, ID2, ID3, GATA-3, ID1, HBP17, c-Myc, SMAD1, CDX2, SNAIL1, NANOG, TWIST1, Cyr61, CDK6	4.16888e-10	2.81399e-07	14	Endothelin-1, ID2, ID3, GATA-3, ID1, HBP17, c-Myc, SMAD1, CDX2, SNAIL1, NANOG, TWIST1, Cyr61, CDK6	4.16888e-10	2.81399e-07	14	Endothelin-1, ID2, ID3, GATA-3, ID1, HBP17, c-Myc, SMAD1, CDX2, SNAIL1, NANOG, TWIST1, Cyr61, CDK6
2	Development_Regulation of epithelial-to-mesenchymal transition (EMT)	64	2.79114e-09	9.42011e-07	2.79114e-09	9.42011e-07	14	PDGF-A, Endothelin-1, CREB1, TGF-beta 2, TGF-beta 3, WNT, MMP-9, SNAIL1, PDGF-B, Frizzled, c-Jun, Sno-N, TWIST1, PDGF-R-beta	2.79114e-09	9.42011e-07	14	PDGF-A, Endothelin-1, CREB1, TGF-beta 2, TGF-beta 3, WNT, MMP-9, SNAIL1, PDGF-B, Frizzled, c-Jun, Sno-N, TWIST1, PDGF-R-beta	2.79114e-09	9.42011e-07	14	PDGF-A, Endothelin-1, CREB1, TGF-beta 2, TGF-beta 3, WNT, MMP-9, SNAIL1, PDGF-B, Frizzled, c-Jun, Sno-N, TWIST1, PDGF-R-beta
3	Development_TGF-beta-dependent induction of EMT via MAPK	47	6.8893e-08	1.55009e-05	6.8893e-08	1.55009e-05	11	NOX4, Endothelin-1, TGF-beta 2, TGF-beta 3, c-Jun/c-Fos, TGF-beta, AP-1, SNAIL1, SOS, c-Jun, c-Fos	6.8893e-08	1.55009e-05	11	NOX4, Endothelin-1, TGF-beta 2, TGF-beta 3, c-Jun/c-Fos, TGF-beta, AP-1, SNAIL1, SOS, c-Jun, c-Fos	6.8893e-08	1.55009e-05	11	NOX4, Endothelin-1, TGF-beta 2, TGF-beta 3, c-Jun/c-Fos, TGF-beta, AP-1, SNAIL1, SOS, c-Jun, c-Fos
4	Reproduction_GnRH signaling	72	1.18695e-07	2.00298e-05	1.18695e-07	2.00298e-05	13	Follistatin, CREB1, MKP-2, EGR1, c-Jun/c-Fos, AP-1, p90Rsk, SOS, c-Jun, MKP-1, FosB, c-Fos, PLC-beta	1.18695e-07	2.00298e-05	13	Follistatin, CREB1, MKP-2, EGR1, c-Jun/c-Fos, AP-1, p90Rsk, SOS, c-Jun, MKP-1, FosB, c-Fos, PLC-beta	1.18695e-07	2.00298e-05	13	Follistatin, CREB1, MKP-2, EGR1, c-Jun/c-Fos, AP-1, p90Rsk, SOS, c-Jun, MKP-1, FosB, c-Fos, PLC-beta
5	Development_PDGF signaling via STATs and NF-kB	32	1.99047e-07	2.68713e-05	1.99047e-07	2.68713e-05	9	PDGF receptor, PDGF-A, JAK2, c-Myc, SOS, PDGF-B, PDGF-R-beta, AKT(PKB), c-Fos	1.99047e-07	2.68713e-05	9	PDGF receptor, PDGF-A, JAK2, c-Myc, SOS, PDGF-B, PDGF-R-beta, AKT(PKB), c-Fos	1.99047e-07	2.68713e-05	9	PDGF receptor, PDGF-A, JAK2, c-Myc, SOS, PDGF-B, PDGF-R-beta, AKT(PKB), c-Fos
6	Muscle contraction_Regulation of eNOS activity in endothelial cells	65	2.84916e-07	3.2053e-05	2.84916e-07	3.2053e-05	12	Endothelin-1, CREB1, EPAS1, G-protein beta/gamma, GATA-2, AP-1, VEGFR-2, KLF2, c-Jun, FosB, AKT(PKB), PLC-beta	2.84916e-07	3.2053e-05	12	Endothelin-1, CREB1, EPAS1, G-protein beta/gamma, GATA-2, AP-1, VEGFR-2, KLF2, c-Jun, FosB, AKT(PKB), PLC-beta	2.84916e-07	3.2053e-05	12	Endothelin-1, CREB1, EPAS1, G-protein beta/gamma, GATA-2, AP-1, VEGFR-2, KLF2, c-Jun, FosB, AKT(PKB), PLC-beta
7	Stimulation of TGF-beta signaling in lung cancer	48	8.832e-07	8.51657e-05	8.832e-07	8.51657e-05	10	SCUBE3, TGF-beta 2, TGF-beta 3, EGR1, TGF-beta, Ski, MMP-9, SNAIL1, AKT(PKB), MMP-28	8.832e-07	8.51657e-05	10	SCUBE3, TGF-beta 2, TGF-beta 3, EGR1, TGF-beta, Ski, MMP-9, SNAIL1, AKT(PKB), MMP-28	8.832e-07	8.51657e-05	10	SCUBE3, TGF-beta 2, TGF-beta 3, EGR1, TGF-beta, Ski, MMP-9, SNAIL1, AKT(PKB), MMP-28
8	Development_Oligodendrocyte differentiation from adult stem cells	51	1.59778e-06	0.000119833	1.59778e-06	0.000119833	10	PDGF-A, Endothelin-1, CREB1, Myelin basic protein, FGFR3, SMAD7, SMAD1, p90Rsk, PDGF-B, BMP receptor 2	1.59778e-06	0.000119833	10	PDGF-A, Endothelin-1, CREB1, Myelin basic protein, FGFR3, SMAD7, SMAD1, p90Rsk, PDGF-B, BMP receptor 2	1.59778e-06	0.000119833	10	PDGF-A, Endothelin-1, CREB1, Myelin basic protein, FGFR3, SMAD7, SMAD1, p90Rsk, PDGF-B, BMP receptor 2
9	Some pathways of EMT in cancer cells	51	1.59778e-06	0.000119833	1.59778e-06	0.000119833	10	PDGF receptor, PDGF-A, Endothelin-1, JAK2, SNAIL1, SOS, PDGF-B, TWIST1, PDGF-R-beta, AKT(PKB)	1.59778e-06	0.000119833	10	PDGF receptor, PDGF-A, Endothelin-1, JAK2, SNAIL1, SOS, PDGF-B, TWIST1, PDGF-R-beta, AKT(PKB)	1.59778e-06	0.000119833	10	PDGF receptor, PDGF-A, Endothelin-1, JAK2, SNAIL1, SOS, PDGF-B, TWIST1, PDGF-R-beta, AKT(PKB)
10	Immune response_IL-3 activation and signaling pathway	31	1.99802e-06	0.000134866	1.99802e-06	0.000134866	8	ID1, EGR1, JAK2, c-Jun/c-Fos, AP-1, SOS, SOCS3, c-Fos	1.99802e-06	0.000134866	8	ID1, EGR1, JAK2, c-Jun/c-Fos, AP-1, SOS, SOCS3, c-Fos	1.99802e-06	0.000134866	8	ID1, EGR1, JAK2, c-Jun/c-Fos, AP-1, SOS, SOCS3, c-Fos
Enrichment by GO Processes					RNAseq_747genes_log2FC_1 hr Activin log2FC				RNAseq_747genes_log2FC_8 hr Activin log2FC				RNAseq_747genes_log2FC_Untreated log2FC
#	Processes	Total	min(pValue)	Min FDR	p-value	FDR	In Data	Network Objects from Active Data	p-value	FDR	In Data	Network Objects from Active Data	p-value	FDR	In Data	Network Objects from Active Data
1	anatomical structure morphogenesis	2924	5.19936e-47	3.79398e-43	5.19936e-47	3.79398e-43	247	PAK3, PCDHA4, ROR-alpha, GPR48, Angiopoietin 1, FGF8, NOX4, LHX1, IRX2, NeuroD3, AP-2A, MMP-12, PDGF receptor, Carbonic anhydrase II, SIX1, Follistatin, HAS, K-RAS, PDGF-A, T brachyury protein, SERP1, Endothelin-1, Neurexin beta, TANC, Kv10.1, HOXD9, BETA-PIX, SPRY1, CREB1, MSX1, FZD1, C/EBP, URP2, Eomesodermin, Netrin-1, ID2, PID1, Mab21l2, JIP-2, Lunatic fringe, DLX5, EPAS1, ID3, Mixl1, SIAT8D,…	5.19936e-47	3.79398e-43	247	PAK3, PCDHA4, GPR48, ROR-alpha, Angiopoietin 1, LHX1, NOX4, FGF8, IRX2, NeuroD3, AP-2A, MMP-12, PDGF receptor, Carbonic anhydrase II, SIX1, Follistatin, HAS, K-RAS, T brachyury protein, PDGF-A, SERP1, Endothelin-1, Neurexin beta, TANC, Kv10.1, HOXD9, BETA-PIX, SPRY1, CREB1, MSX1, FZD1, C/EBP, URP2, Eomesodermin, Netrin-1, ID2, PID1, Mab21l2, JIP-2, Lunatic fringe, EPAS1, DLX5, SIAT8D, ID3, Mixl1,…	5.19936e-47	3.79398e-43	247	PAK3, PCDHA4, ROR-alpha, GPR48, Angiopoietin 1, FGF8, NOX4, LHX1, IRX2, NeuroD3, AP-2A, MMP-12, PDGF receptor, Carbonic anhydrase II, SIX1, Follistatin, HAS, K-RAS, T brachyury protein, PDGF-A, SERP1, Endothelin-1, Neurexin beta, TANC, Kv10.1, HOXD9, BETA-PIX, SPRY1, CREB1, MSX1, FZD1, C/EBP, URP2, Eomesodermin, Netrin-1, ID2, PID1, Mab21l2, JIP-2, Lunatic fringe, DLX5, EPAS1, Mixl1, ID3, SIAT8D,…
2	nervous system development	2993	6.18143e-40	2.2553e-36	6.18143e-40	2.2553e-36	237	NPY, PAK3, PCDHA4, ROR-alpha, FGF8, LHX1, NeuroD3, AP-2A, Cardiotrophin-1, G-substrate, PDGF receptor, SIX1, K-RAS, T brachyury protein, FMR1, Neurexin beta, Chapsyn-110, G-protein beta, HOXD9, BETA-PIX, VAMP7, CREB1, MSX1, LHX6, FZD1, C/EBP, Eomesodermin, Netrin-1, ID2, Mab21l2, JIP-2, MafK, DLX5, SCRT2, CNR1, ID3, SIAT8D, Neurexin alpha, TMEM30A, DEC1 (Stra13), WNT3, PCDH1, DBCCR1, Bcl-6, Calci…	6.18143e-40	2.2553e-36	237	NPY, PAK3, PCDHA4, ROR-alpha, LHX1, FGF8, NeuroD3, AP-2A, Cardiotrophin-1, G-substrate, PDGF receptor, SIX1, K-RAS, T brachyury protein, Neurexin beta, FMR1, Chapsyn-110, G-protein beta, HOXD9, BETA-PIX, VAMP7, CREB1, MSX1, FZD1, LHX6, C/EBP, Eomesodermin, Netrin-1, ID2, Mab21l2, JIP-2, MafK, DLX5, SCRT2, CNR1, SIAT8D, ID3, Neurexin alpha, TMEM30A, DEC1 (Stra13), WNT3, PCDH1, DBCCR1, Bcl-6, Calci…	6.18143e-40	2.2553e-36	237	NPY, PAK3, PCDHA4, ROR-alpha, FGF8, LHX1, NeuroD3, AP-2A, Cardiotrophin-1, G-substrate, PDGF receptor, SIX1, K-RAS, T brachyury protein, FMR1, Neurexin beta, Chapsyn-110, G-protein beta, HOXD9, BETA-PIX, VAMP7, CREB1, MSX1, FZD1, LHX6, C/EBP, Eomesodermin, Netrin-1, ID2, Mab21l2, JIP-2, MafK, DLX5, SCRT2, CNR1, ID3, SIAT8D, Neurexin alpha, TMEM30A, DEC1 (Stra13), WNT3, PCDH1, DBCCR1, Bcl-6, Dynei…
3	system development	5360	8.84652e-39	2.15177e-35	8.84652e-39	2.15177e-35	338	NPY, PAK3, PCDHA4, ROR-alpha, GPR48, Angiopoietin 1, FGF8, NOX4, LHX1, IRX2, NeuroD3, AP-2A, IRF1, Cardiotrophin-1, G-substrate, PDGF receptor, Carbonic anhydrase II, SIX1, Follistatin, ZFP36L2, HAS, K-RAS, PDGF-A, T brachyury protein, SERP1, Endothelin-1, FMR1, Neurexin beta, Chapsyn-110, G-protein beta, HOXD9, BETA-PIX, SPRY1, VAMP7, CREB1, MSX1, LHX6, FZD1, C/EBP, Eomesodermin, Netrin-1, ID2, …	8.84652e-39	2.15177e-35	338	NPY, PAK3, PCDHA4, GPR48, ROR-alpha, Angiopoietin 1, LHX1, NOX4, FGF8, IRX2, NeuroD3, AP-2A, IRF1, Cardiotrophin-1, G-substrate, PDGF receptor, Carbonic anhydrase II, SIX1, Follistatin, ZFP36L2, HAS, K-RAS, T brachyury protein, PDGF-A, SERP1, Endothelin-1, Neurexin beta, FMR1, Chapsyn-110, G-protein beta, HOXD9, BETA-PIX, VAMP7, SPRY1, CREB1, MSX1, FZD1, LHX6, C/EBP, Eomesodermin, Netrin-1, ID2, …	8.84652e-39	2.15177e-35	338	NPY, PAK3, PCDHA4, ROR-alpha, GPR48, Angiopoietin 1, FGF8, NOX4, LHX1, IRX2, NeuroD3, AP-2A, IRF1, Cardiotrophin-1, G-substrate, PDGF receptor, Carbonic anhydrase II, SIX1, Follistatin, ZFP36L2, HAS, K-RAS, T brachyury protein, PDGF-A, SERP1, Endothelin-1, FMR1, Neurexin beta, Chapsyn-110, G-protein beta, HOXD9, BETA-PIX, SPRY1, VAMP7, CREB1, MSX1, FZD1, LHX6, C/EBP, Eomesodermin, Netrin-1, ID2, …
4	anatomical structure development	6259	6.54147e-37	1.19333e-33	6.54147e-37	1.19333e-33	369	NPY, PAK3, PCDHA4, ROR-alpha, GPR48, Angiopoietin 1, FGF8, NOX4, LHX1, IRX2, NeuroD3, AP-2A, IRF1, Cardiotrophin-1, MMP-12, G-substrate, PDGF receptor, Carbonic anhydrase II, SIX1, Follistatin, ZFP36L2, HAS, K-RAS, PDGF-A, T brachyury protein, SERP1, Endothelin-1, FMR1, Neurexin beta, TANC, Kv10.1, Chapsyn-110, ABCG2, G-protein beta, HOXD9, BETA-PIX, SPRY1, VAMP7, CREB1, MSX1, DND1, LHX6, FZD1, C…	6.54147e-37	1.19333e-33	369	NPY, PAK3, PCDHA4, GPR48, ROR-alpha, Angiopoietin 1, LHX1, NOX4, FGF8, IRX2, NeuroD3, AP-2A, IRF1, Cardiotrophin-1, MMP-12, G-substrate, PDGF receptor, Carbonic anhydrase II, SIX1, Follistatin, ZFP36L2, HAS, K-RAS, T brachyury protein, PDGF-A, SERP1, Endothelin-1, Neurexin beta, FMR1, TANC, Kv10.1, Chapsyn-110, ABCG2, G-protein beta, HOXD9, BETA-PIX, VAMP7, SPRY1, CREB1, MSX1, DND1, FZD1, LHX6, C…	6.54147e-37	1.19333e-33	369	NPY, PAK3, PCDHA4, ROR-alpha, GPR48, Angiopoietin 1, FGF8, NOX4, LHX1, IRX2, NeuroD3, AP-2A, IRF1, Cardiotrophin-1, MMP-12, G-substrate, PDGF receptor, Carbonic anhydrase II, SIX1, Follistatin, ZFP36L2, HAS, K-RAS, T brachyury protein, PDGF-A, SERP1, Endothelin-1, FMR1, Neurexin beta, TANC, Kv10.1, Chapsyn-110, ABCG2, G-protein beta, HOXD9, BETA-PIX, SPRY1, VAMP7, CREB1, MSX1, DND1, FZD1, LHX6, C…
5	multicellular organismal development	6112	2.47429e-36	3.61097e-33	2.47429e-36	3.61097e-33	362	NPY, PAK3, PCDHA4, ROR-alpha, GPR48, Angiopoietin 1, FGF8, NOX4, LHX1, IRX2, NeuroD3, AP-2A, IRF1, Cardiotrophin-1, G-substrate, PDGF receptor, Carbonic anhydrase II, SIX1, Follistatin, ZFP36L2, HAS, K-RAS, PDGF-A, T brachyury protein, SERP1, Endothelin-1, FMR1, Neurexin beta, Dppa5, Chapsyn-110, ABCG2, G-protein beta, HOXD9, BETA-PIX, SPRY1, VAMP7, CREB1, MSX1, DND1, LHX6, FZD1, C/EBP, Eomesoder…	2.47429e-36	3.61097e-33	362	NPY, PAK3, PCDHA4, GPR48, ROR-alpha, Angiopoietin 1, LHX1, NOX4, FGF8, IRX2, NeuroD3, AP-2A, IRF1, Cardiotrophin-1, G-substrate, PDGF receptor, Carbonic anhydrase II, SIX1, Follistatin, ZFP36L2, HAS, K-RAS, T brachyury protein, PDGF-A, SERP1, Endothelin-1, Neurexin beta, FMR1, Dppa5, Chapsyn-110, ABCG2, G-protein beta, HOXD9, BETA-PIX, VAMP7, SPRY1, CREB1, MSX1, DND1, FZD1, LHX6, C/EBP, Eomesoder…	2.47429e-36	3.61097e-33	362	NPY, PAK3, PCDHA4, ROR-alpha, GPR48, Angiopoietin 1, FGF8, NOX4, LHX1, IRX2, NeuroD3, AP-2A, IRF1, Cardiotrophin-1, G-substrate, PDGF receptor, Carbonic anhydrase II, SIX1, Follistatin, ZFP36L2, HAS, K-RAS, T brachyury protein, PDGF-A, SERP1, Endothelin-1, FMR1, Neurexin beta, Dppa5, Chapsyn-110, ABCG2, G-protein beta, HOXD9, BETA-PIX, SPRY1, VAMP7, CREB1, MSX1, DND1, FZD1, LHX6, C/EBP, Eomesoder…
6	organ morphogenesis	1243	5.09456e-35	6.19583e-32	5.09456e-35	6.19583e-32	135	PCDHA4, GPR48, Angiopoietin 1, FGF8, LHX1, IRX2, NeuroD3, AP-2A, PDGF receptor, Carbonic anhydrase II, SIX1, Follistatin, HAS, K-RAS, PDGF-A, T brachyury protein, SERP1, Endothelin-1, HOXD9, SPRY1, MSX1, FZD1, C/EBP, Netrin-1, ID2, Lunatic fringe, DLX5, ID3, DHRS3, WNT3, PDE, TGF-beta 2, GATA-3, TGF-beta 3, MSX-2, IRX5, GSC, IRX3, ID1, UTX, Tenascin-C, Fringe, HOXB1, TDRD7, NAB2, G-protein beta/g…	5.09456e-35	6.19583e-32	135	PCDHA4, GPR48, Angiopoietin 1, LHX1, FGF8, IRX2, NeuroD3, AP-2A, PDGF receptor, Carbonic anhydrase II, SIX1, Follistatin, HAS, K-RAS, T brachyury protein, PDGF-A, SERP1, Endothelin-1, HOXD9, SPRY1, MSX1, FZD1, C/EBP, Netrin-1, ID2, Lunatic fringe, DLX5, ID3, DHRS3, WNT3, PDE, TGF-beta 2, GATA-3, TGF-beta 3, IRX5, MSX-2, GSC, IRX3, ID1, UTX, Tenascin-C, Fringe, HOXB1, TDRD7, NAB2, G-protein beta/g…	5.09456e-35	6.19583e-32	135	PCDHA4, GPR48, Angiopoietin 1, FGF8, LHX1, IRX2, NeuroD3, AP-2A, PDGF receptor, Carbonic anhydrase II, SIX1, Follistatin, HAS, K-RAS, T brachyury protein, PDGF-A, SERP1, Endothelin-1, HOXD9, SPRY1, MSX1, FZD1, C/EBP, Netrin-1, ID2, Lunatic fringe, DLX5, ID3, DHRS3, WNT3, PDE, TGF-beta 2, GATA-3, TGF-beta 3, IRX5, MSX-2, GSC, IRX3, ID1, UTX, Tenascin-C, Fringe, HOXB1, TDRD7, NAB2, G-protein beta/g…
7	regulation of multicellular organismal process	3298	6.69826e-35	6.98245e-32	6.69826e-35	6.98245e-32	241	PAK3, ROR-alpha, GPR48, Angiopoietin 1, FGF8, LHX1, TMEM90B, NeuroD3, AP-2A, IRF1, GLSK, PDGF receptor, Carbonic anhydrase II, SIX1, ZNRF3, Follistatin, HAS, PDGF-A, SERP1, Endothelin-1, Neurexin beta, PRG2, SPRY1, VAMP7, CREB1, MSX1, FZD1, C/EBP, Eomesodermin, Netrin-1, ID2, Lunatic fringe, Guanylate cyclase, DLX5, EPAS1, SCRT2, CNR1, ID3, Mixl1, GPR21, Neurexin alpha, SSC5D, TMEM30A, DHRS3, WNT…	6.69826e-35	6.98245e-32	241	PAK3, GPR48, ROR-alpha, Angiopoietin 1, LHX1, FGF8, TMEM90B, NeuroD3, AP-2A, IRF1, GLSK, PDGF receptor, Carbonic anhydrase II, SIX1, ZNRF3, Follistatin, HAS, PDGF-A, SERP1, Endothelin-1, Neurexin beta, PRG2, VAMP7, SPRY1, CREB1, MSX1, FZD1, C/EBP, Eomesodermin, Netrin-1, ID2, Lunatic fringe, Guanylate cyclase, EPAS1, DLX5, SCRT2, CNR1, ID3, Mixl1, GPR21, Neurexin alpha, SSC5D, TMEM30A, DHRS3, WNT…	6.69826e-35	6.98245e-32	241	PAK3, ROR-alpha, GPR48, Angiopoietin 1, FGF8, LHX1, TMEM90B, NeuroD3, AP-2A, IRF1, GLSK, PDGF receptor, Carbonic anhydrase II, SIX1, ZNRF3, Follistatin, HAS, PDGF-A, SERP1, Endothelin-1, Neurexin beta, PRG2, SPRY1, VAMP7, CREB1, MSX1, FZD1, C/EBP, Eomesodermin, Netrin-1, ID2, Lunatic fringe, Guanylate cyclase, DLX5, EPAS1, SCRT2, CNR1, Mixl1, ID3, Neurexin alpha, GPR21, SSC5D, TMEM30A, DHRS3, WNT…
8	cell differentiation	4462	8.03247e-35	7.32662e-32	8.03247e-35	7.32662e-32	292	NPY, PAK3, ROR-alpha, GPR48, Angiopoietin 1, FGF8, NOX4, LHX1, NeuroD3, AP-2A, SLFN5, IRF1, Cardiotrophin-1, PDGF receptor, Carbonic anhydrase II, SIX1, Follistatin, ZFP36L2, HAS, K-RAS, T brachyury protein, Endothelin-1, FMR1, Neurexin beta, TANC, Kv10.1, Chapsyn-110, HOXD9, BETA-PIX, SPRY1, VAMP7, CREB1, MSX1, DND1, LHX6, FZD1, C/EBP, URP2, Eomesodermin, Netrin-1, ID2, PID1, JIP-2, DLX5, EPAS1,…	8.03247e-35	7.32662e-32	292	NPY, PAK3, GPR48, ROR-alpha, Angiopoietin 1, LHX1, NOX4, FGF8, NeuroD3, AP-2A, SLFN5, IRF1, Cardiotrophin-1, PDGF receptor, Carbonic anhydrase II, SIX1, Follistatin, ZFP36L2, HAS, K-RAS, T brachyury protein, Endothelin-1, Neurexin beta, FMR1, TANC, Kv10.1, Chapsyn-110, HOXD9, BETA-PIX, VAMP7, SPRY1, CREB1, MSX1, DND1, FZD1, LHX6, C/EBP, URP2, Eomesodermin, Netrin-1, ID2, PID1, JIP-2, EPAS1, DLX5,…	8.03247e-35	7.32662e-32	292	NPY, PAK3, ROR-alpha, GPR48, Angiopoietin 1, FGF8, NOX4, LHX1, NeuroD3, AP-2A, SLFN5, IRF1, Cardiotrophin-1, PDGF receptor, Carbonic anhydrase II, SIX1, Follistatin, ZFP36L2, HAS, K-RAS, T brachyury protein, Endothelin-1, FMR1, Neurexin beta, TANC, Kv10.1, Chapsyn-110, HOXD9, BETA-PIX, SPRY1, VAMP7, CREB1, MSX1, DND1, FZD1, LHX6, C/EBP, URP2, Eomesodermin, Netrin-1, ID2, PID1, JIP-2, DLX5, EPAS1,…
9	regulation of developmental process	2967	1.26083e-34	1.02225e-31	1.26083e-34	1.02225e-31	225	PAK3, ROR-alpha, GPR48, FGF8, LHX1, TMEM90B, NeuroD3, AP-2A, IRF1, PDGF receptor, Carbonic anhydrase II, SIX1, ZNRF3, Follistatin, ZFP36L2, HAS, K-RAS, PDGF-A, SERP1, Endothelin-1, Neurexin beta, BETA-PIX, SPRY1, VAMP7, CREB1, MSX1, S100A10, FZD1, C/EBP, Eomesodermin, Netrin-1, ID2, PID1, Lunatic fringe, COCH, Guanylate cyclase, DLX5, EPAS1, SCRT2, CNR1, ID3, Mixl1, GPR21, Neurexin alpha, TMEM30A…	1.26083e-34	1.02225e-31	225	PAK3, GPR48, ROR-alpha, LHX1, FGF8, TMEM90B, NeuroD3, AP-2A, IRF1, PDGF receptor, Carbonic anhydrase II, SIX1, ZNRF3, Follistatin, ZFP36L2, HAS, K-RAS, PDGF-A, SERP1, Endothelin-1, Neurexin beta, BETA-PIX, VAMP7, SPRY1, CREB1, MSX1, S100A10, FZD1, C/EBP, Eomesodermin, Netrin-1, ID2, PID1, Lunatic fringe, COCH, Guanylate cyclase, EPAS1, DLX5, SCRT2, CNR1, ID3, Mixl1, GPR21, Neurexin alpha, TMEM30A…	1.26083e-34	1.02225e-31	225	PAK3, ROR-alpha, GPR48, FGF8, LHX1, TMEM90B, NeuroD3, AP-2A, IRF1, PDGF receptor, Carbonic anhydrase II, SIX1, ZNRF3, Follistatin, ZFP36L2, HAS, K-RAS, PDGF-A, SERP1, Endothelin-1, Neurexin beta, BETA-PIX, SPRY1, VAMP7, CREB1, MSX1, S100A10, FZD1, C/EBP, Eomesodermin, Netrin-1, ID2, PID1, Lunatic fringe, COCH, Guanylate cyclase, DLX5, EPAS1, SCRT2, CNR1, Mixl1, ID3, Neurexin alpha, GPR21, TMEM30A…
10	organ development	3990	1.34712e-33	9.82995e-31	1.34712e-33	9.82995e-31	269	NPY, PCDHA4, ROR-alpha, GPR48, Angiopoietin 1, FGF8, NOX4, LHX1, IRX2, NeuroD3, AP-2A, IRF1, Cardiotrophin-1, PDGF receptor, Carbonic anhydrase II, SIX1, Follistatin, ZFP36L2, HAS, K-RAS, PDGF-A, T brachyury protein, SERP1, Endothelin-1, Neurexin beta, G-protein beta, HOXD9, BETA-PIX, SPRY1, CREB1, MSX1, LHX6, FZD1, C/EBP, Eomesodermin, Netrin-1, ID2, Mab21l2, Lunatic fringe, Guanylate cyclase, D…	1.34712e-33	9.82995e-31	269	NPY, PCDHA4, GPR48, ROR-alpha, Angiopoietin 1, LHX1, NOX4, FGF8, IRX2, NeuroD3, AP-2A, IRF1, Cardiotrophin-1, PDGF receptor, Carbonic anhydrase II, SIX1, Follistatin, ZFP36L2, HAS, K-RAS, T brachyury protein, PDGF-A, SERP1, Endothelin-1, Neurexin beta, G-protein beta, HOXD9, BETA-PIX, SPRY1, CREB1, MSX1, FZD1, LHX6, C/EBP, Eomesodermin, Netrin-1, ID2, Mab21l2, Lunatic fringe, Guanylate cyclase, E…	1.34712e-33	9.82995e-31	269	NPY, PCDHA4, ROR-alpha, GPR48, Angiopoietin 1, FGF8, NOX4, LHX1, IRX2, NeuroD3, AP-2A, IRF1, Cardiotrophin-1, PDGF receptor, Carbonic anhydrase II, SIX1, Follistatin, ZFP36L2, HAS, K-RAS, T brachyury protein, PDGF-A, SERP1, Endothelin-1, Neurexin beta, G-protein beta, HOXD9, BETA-PIX, SPRY1, CREB1, MSX1, FZD1, LHX6, C/EBP, Eomesodermin, Netrin-1, ID2, Mab21l2, Lunatic fringe, Guanylate cyclase, D…
Enrichment by Process Networks					RNAseq_747genes_log2FC_1 hr Activin log2FC				RNAseq_747genes_log2FC_8 hr Activin log2FC				RNAseq_747genes_log2FC_Untreated log2FC
#	Networks	Total	min(pValue)	Min FDR	p-value	FDR	In Data	Network Objects from Active Data	p-value	FDR	In Data	Network Objects from Active Data	p-value	FDR	In Data	Network Objects from Active Data
1	Development_Neurogenesis in general	192	9.90943e-11	1.50623e-08	9.90943e-11	1.50623e-08	33	LHX1, NeuroD3, Cardiotrophin-1, CREB1, LHX6, FZD1, DLX5, WNT3, Neurogenin 2, CHRM, EGR1, NAB2, PMX2B, Myelin basic protein, DLL1, ACM2, WNT, Galpha(q)-specific amine GPCRs, Galpha(i)-specific amine GPCRs, DLX2, Notch, HEN1, Neurogenin 3, MTSS1, LHX5, Frizzled, HOXA2, NOTCH3, MEF2C, GBX2, DLX6, SOX3, SOX14	9.90943e-11	1.50623e-08	33	LHX1, NeuroD3, Cardiotrophin-1, CREB1, FZD1, LHX6, DLX5, WNT3, Neurogenin 2, CHRM, EGR1, NAB2, PMX2B, Myelin basic protein, DLL1, ACM2, WNT, Galpha(q)-specific amine GPCRs, Galpha(i)-specific amine GPCRs, DLX2, Notch, HEN1, Neurogenin 3, MTSS1, LHX5, Frizzled, HOXA2, NOTCH3, MEF2C, GBX2, DLX6, SOX3, SOX14	9.90943e-11	1.50623e-08	33	LHX1, NeuroD3, Cardiotrophin-1, CREB1, FZD1, LHX6, DLX5, WNT3, Neurogenin 2, CHRM, EGR1, NAB2, PMX2B, Myelin basic protein, DLL1, ACM2, WNT, Galpha(q)-specific amine GPCRs, Galpha(i)-specific amine GPCRs, DLX2, Notch, HEN1, Neurogenin 3, MTSS1, LHX5, Frizzled, HOXA2, NOTCH3, MEF2C, GBX2, DLX6, SOX3, SOX14
2	Development_Ossification and bone remodeling	157	2.43941e-10	1.85395e-08	2.43941e-10	1.85395e-08	29	NeuroD3, Follistatin, MSX1, DLX5, MSX-2, HOXA9, DLL1, SMAD7, TGF-beta, p90RSK2(RPS6KA3), WNT, SMAD1, Annexin II, CBF beta, Ski, DLL1 (IC), Galpha(s)-specific calcitonin GPCRs, XIAP, TBX3, p90Rsk, Frizzled, Calcitonin receptor, DLL1 (TMIC), TWIST1, BMP receptor 2, HOXC8, FGFR2, Cadherin 11, C/EBPdelta	2.43941e-10	1.85395e-08	29	NeuroD3, Follistatin, MSX1, DLX5, MSX-2, HOXA9, DLL1, SMAD7, TGF-beta, p90RSK2(RPS6KA3), WNT, SMAD1, Annexin II, CBF beta, Ski, DLL1 (IC), Galpha(s)-specific calcitonin GPCRs, XIAP, TBX3, p90Rsk, Frizzled, Calcitonin receptor, DLL1 (TMIC), TWIST1, BMP receptor 2, HOXC8, FGFR2, Cadherin 11, C/EBPdelta	2.43941e-10	1.85395e-08	29	NeuroD3, Follistatin, MSX1, DLX5, MSX-2, HOXA9, DLL1, SMAD7, TGF-beta, p90RSK2(RPS6KA3), WNT, SMAD1, Annexin II, CBF beta, Ski, DLL1 (IC), Galpha(s)-specific calcitonin GPCRs, XIAP, TBX3, p90Rsk, Frizzled, Calcitonin receptor, DLL1 (TMIC), TWIST1, BMP receptor 2, HOXC8, FGFR2, Cadherin 11, C/EBPdelta
3	Development_EMT_Regulation of epithelial-to-mesenchymal transition	225	2.50234e-08	1.26785e-06	2.50234e-08	1.26785e-06	32	NOX4, PDGF receptor, PDGF-A, Endothelin-1, CREB1, ID2, Calcineurin B1, TGF-beta 2, TGF-beta 3, GSC, Keratin 8, EGR1, JAK2, c-Jun/c-Fos, SMAD7, TGF-beta, WNT, AP-1, MMP-9, SNAIL1, p90Rsk, SOS, PDGF-B, Frizzled, c-Jun, Sno-N, Lysyl oxidase, TWIST1, PDGF-R-beta, FGFR2, AKT(PKB), c-Fos	2.50234e-08	1.26785e-06	32	NOX4, PDGF receptor, PDGF-A, Endothelin-1, CREB1, ID2, Calcineurin B1, TGF-beta 2, TGF-beta 3, GSC, Keratin 8, EGR1, JAK2, c-Jun/c-Fos, SMAD7, TGF-beta, WNT, AP-1, MMP-9, SNAIL1, p90Rsk, SOS, PDGF-B, Frizzled, c-Jun, Sno-N, Lysyl oxidase, TWIST1, PDGF-R-beta, FGFR2, AKT(PKB), c-Fos	2.50234e-08	1.26785e-06	32	NOX4, PDGF receptor, PDGF-A, Endothelin-1, CREB1, ID2, Calcineurin B1, TGF-beta 2, TGF-beta 3, GSC, Keratin 8, EGR1, JAK2, c-Jun/c-Fos, SMAD7, TGF-beta, WNT, AP-1, MMP-9, SNAIL1, p90Rsk, SOS, PDGF-B, Frizzled, c-Jun, Sno-N, Lysyl oxidase, TWIST1, PDGF-R-beta, FGFR2, AKT(PKB), c-Fos
4	Development_Hedgehog signaling	254	4.42846e-07	1.68282e-05	4.42846e-07	1.68282e-05	32	ROR-alpha, FGF8, LHX1, CREB1, MSX1, FZD1, ID2, JIP-2, DLX5, ID3, ID1, EGR1, NAB2, G-protein beta/gamma, PMX2B, c-Myc, SMAD1, MMP-9, SNAIL1, DLX2, SOS, Pitx2, Itch, NANOG, MTSS1, Frizzled, BMP receptor 2, GBX2, FGFR2, DLX6, SOX3, SOX14	4.42846e-07	1.68282e-05	32	ROR-alpha, FGF8, LHX1, CREB1, MSX1, FZD1, ID2, JIP-2, DLX5, ID3, ID1, EGR1, NAB2, G-protein beta/gamma, PMX2B, c-Myc, SMAD1, MMP-9, SNAIL1, DLX2, SOS, Pitx2, Itch, NANOG, MTSS1, Frizzled, BMP receptor 2, GBX2, FGFR2, DLX6, SOX3, SOX14	4.42846e-07	1.68282e-05	32	ROR-alpha, LHX1, FGF8, CREB1, MSX1, FZD1, ID2, JIP-2, DLX5, ID3, ID1, EGR1, NAB2, G-protein beta/gamma, PMX2B, c-Myc, SMAD1, MMP-9, SNAIL1, DLX2, SOS, Pitx2, Itch, NANOG, MTSS1, Frizzled, BMP receptor 2, GBX2, FGFR2, DLX6, SOX3, SOX14
5	Cardiac development_BMP_TGF_beta_signaling	117	6.06837e-07	1.84478e-05	6.06837e-07	1.84478e-05	20	MSX1, ID2, Mixl1, ID3, TGF-beta 2, TGF-beta 3, MSX-2, ID1, SMAD7, NODAL, Troponin C, cardiac, SMAD1, SOX6, CRIPTO, SNAIL1, XIAP, Pitx2, TGF-beta receptor type III (betaglycan), DHA2, MEF2C	6.06837e-07	1.84478e-05	20	MSX1, ID2, Mixl1, ID3, TGF-beta 2, TGF-beta 3, MSX-2, ID1, SMAD7, NODAL, Troponin C, cardiac, SMAD1, SOX6, CRIPTO, SNAIL1, XIAP, Pitx2, TGF-beta receptor type III (betaglycan), DHA2, MEF2C	6.06837e-07	1.84478e-05	20	MSX1, ID2, ID3, Mixl1, TGF-beta 2, TGF-beta 3, MSX-2, ID1, SMAD7, NODAL, Troponin C, cardiac, SMAD1, SOX6, CRIPTO, SNAIL1, XIAP, Pitx2, TGF-beta receptor type III (betaglycan), DHA2, MEF2C
6	Signal Transduction_TGF-beta, GDF and Activin signaling	154	1.04765e-06	2.65405e-05	1.04765e-06	2.65405e-05	23	Follistatin, CREB1, Mixl1, TGF-beta 2, GATA-3, TGF-beta 3, IRS-1, SMAD7, Lefty-1, c-Myc, Lefty-2, Ski, AP-1, XIAP, TGF-beta receptor type III (betaglycan), c-Jun, Sno-N, BMP receptor 2, AKT(PKB), c-Fos, PLC-beta2, CDK6, PLC-beta	1.04765e-06	2.65405e-05	23	Follistatin, CREB1, Mixl1, TGF-beta 2, GATA-3, TGF-beta 3, IRS-1, SMAD7, Lefty-1, c-Myc, Lefty-2, Ski, AP-1, XIAP, TGF-beta receptor type III (betaglycan), c-Jun, Sno-N, BMP receptor 2, AKT(PKB), c-Fos, PLC-beta2, CDK6, PLC-beta	1.04765e-06	2.65405e-05	23	Follistatin, CREB1, Mixl1, TGF-beta 2, GATA-3, TGF-beta 3, IRS-1, SMAD7, Lefty-1, c-Myc, Lefty-2, Ski, AP-1, XIAP, TGF-beta receptor type III (betaglycan), c-Jun, Sno-N, BMP receptor 2, AKT(PKB), c-Fos, PLC-beta2, CDK6, PLC-beta
7	Signal Transduction_BMP and GDF signaling	91	5.65313e-06	0.000122754	5.65313e-06	0.000122754	16	Follistatin, CREB1, MSX1, MSX-2, ID1, SMAD7, c-Myc, NODAL, SMAD1, Ski, CRIPTO, XIAP, BMP receptor 2, HOXC8, AKT(PKB), CDK6	5.65313e-06	0.000122754	16	Follistatin, CREB1, MSX1, MSX-2, ID1, SMAD7, c-Myc, NODAL, SMAD1, Ski, CRIPTO, XIAP, BMP receptor 2, HOXC8, AKT(PKB), CDK6	5.65313e-06	0.000122754	16	Follistatin, CREB1, MSX1, MSX-2, ID1, SMAD7, c-Myc, NODAL, SMAD1, Ski, CRIPTO, XIAP, BMP receptor 2, HOXC8, AKT(PKB), CDK6
8	Signal transduction_NOTCH signaling	236	2.22493e-05	0.000422737	2.22493e-05	0.000422737	27	PDGF receptor, PDGF-A, FZD1, Lunatic fringe, EPAS1, WNT3, TGF-beta 2, GATA-3, TGF-beta 3, Fringe, JAK2, NOTCH3 (3ICD), DLL1, TGF-beta, c-Myc, WNT, SOS, PDGF-B, Frizzled, WNT11, c-Jun, HES3, NOTCH3, PDGF-R-beta, SOS2, AKT(PKB), c-Fos	2.22493e-05	0.000422737	27	PDGF receptor, PDGF-A, FZD1, Lunatic fringe, EPAS1, WNT3, TGF-beta 2, GATA-3, TGF-beta 3, Fringe, NOTCH3 (3ICD), JAK2, DLL1, TGF-beta, c-Myc, WNT, SOS, PDGF-B, Frizzled, WNT11, c-Jun, HES3, NOTCH3, PDGF-R-beta, SOS2, AKT(PKB), c-Fos	2.22493e-05	0.000422737	27	PDGF receptor, PDGF-A, FZD1, Lunatic fringe, EPAS1, WNT3, TGF-beta 2, GATA-3, TGF-beta 3, Fringe, JAK2, NOTCH3 (3ICD), DLL1, TGF-beta, c-Myc, WNT, SOS, PDGF-B, Frizzled, WNT11, c-Jun, HES3, NOTCH3, PDGF-R-beta, SOS2, AKT(PKB), c-Fos
9	Muscle contraction_Nitric oxide signaling in the cardiovascular system	124	8.36578e-05	0.00121659	8.36578e-05	0.00121659	17	Endothelin-1, CREB1, EPAS1, G-protein beta/gamma, GATA-2, ACM2, Calcineurin B (regulatory), PP1-cat, AP-1, VEGFR-2, KLF2, c-Jun, MEF2C, FosB, AKT(PKB), PLC-beta2, PLC-beta	8.36578e-05	0.00121659	17	Endothelin-1, CREB1, EPAS1, G-protein beta/gamma, GATA-2, ACM2, Calcineurin B (regulatory), PP1-cat, AP-1, VEGFR-2, KLF2, c-Jun, MEF2C, FosB, AKT(PKB), PLC-beta2, PLC-beta	8.36578e-05	0.00121659	17	Endothelin-1, CREB1, EPAS1, G-protein beta/gamma, GATA-2, ACM2, Calcineurin B (regulatory), PP1-cat, AP-1, VEGFR-2, KLF2, c-Jun, MEF2C, FosB, AKT(PKB), PLC-beta2, PLC-beta
10	Cardiac development_FGF_ErbB signaling	124	8.36578e-05	0.00121659	8.36578e-05	0.00121659	17	FGF8, Cardiotrophin-1, Endothelin-1, ID2, ID3, ID1, HAS2, SOX6, FOG2, TBX3, SOS, FGF10, FGF19, MEF2C, FGFR2, AKT(PKB), Versican	8.36578e-05	0.00121659	17	FGF8, Cardiotrophin-1, Endothelin-1, ID2, ID3, ID1, HAS2, SOX6, FOG2, TBX3, SOS, FGF10, FGF19, MEF2C, FGFR2, AKT(PKB), Versican	8.36578e-05	0.00121659	17	FGF8, Cardiotrophin-1, Endothelin-1, ID2, ID3, ID1, HAS2, SOX6, FOG2, TBX3, SOS, FGF10, FGF19, MEF2C, FGFR2, AKT(PKB), Versican
