# Supplementary material for: Distinct modes of SMAD2 chromatin binding and remodeling shape the transcriptional response to NODAL/Activin signaling
Source: eLife. 2017 Feb 13;6:e22474. doi: 10.7554/eLife.22474 (PMC5305219; doi:10.7554/eLife.22474)
Supplement: Supplementary file 3. — DOI: http://dx.doi.org/10.7554/eLife.22474.032 [file elife-22474-supp3.xlsx]

## Sheet: Antibodies
	Antibodies
	Target protein	Catalogue number	Application
	FOXH1	Home made (see methods)	ChIP
	H3K27Ac	Abcam Ab4729	ChIP
	H3K27Me3	Active Motif 39155	ChIP
	H3K4Me1	Abcam Ab8895	ChIP
	H3K9Ac	Abcam Ab4441	ChIP
	H3K9Me3	Abcam Ab8898	ChIP
	H3K18Ac	Abcam Ab1191	ChIP
	H3K23Ac	Millipore 07-355	ChIP
	Histone H3	Abcam Ab1791	ChIP
	MCM6	Santa Cruz Biotechnology SC-9843	WB
	MYC (9E10)	In-house, clone 9E10	WB
	MYC (ChIP)	Millipore 05-724	ChIP
	EP300	Santa Cruz Biotechnology SC-585	ChIP
	pSMAD2	CST 3108	WB
	pSMAD2 (A5S)	Millipore 04-953	WB
	Pol II (Ser2P)	Diagenode C15200005	ChIP
	Pol II (Ser5P)	Diagenode C15200007	ChIP
	SMAD2	CST 5339	ChIP
	SMAD2/3	BD 610843	WB
	TDGF1	CST 2818	WB
	TUBULIN	Abcam Ab6160	WB

## Sheet: siRNA
	siRNAs
	Target gene	Catalogue number	Type
	Foxh1	D-042546-01	siGenome individual duplexes as a pool
		D-042546-02
		D-042546-03
		D-042546-04
	Gdf3	M-042267-01	siGenome SMARTPool
	Nodal	M-042267-01	siGenome SMARTPool
	Pou5f1	M-046256-01	siGenome SMARTPool
	Tdgf1	J-040805-17	ONTarget-Plus individual duplexes as a pool
		J-040805-18
		J-040805-19
		J-040805-20
	SMARCA4	D-041135-01	siGenome individual duplexes as a pool
		D-041135-03
	Non targeting control	D-001810-01-20	ON-TARGETplus™ control siRNA

## Sheet: Primers
	ChIP-PCR primers			qPCR primers for expression analysis					PCR primers for screening of CRISPR-Cas9-induced deletions
	Genomic region	Sequence			Target gene	Sequence				Genomic region	Sequence
	Eomes SBS fwd	GCGGAGATCGGATAGACCTTC			Eomes fwd	ACCAAAACACGGATATCACCCAGC				Lefty1 fwd	ACTATTTTGGAGGTCGCCCA
	Eomes SBS rev	AGGGGCTAAGTCTGTATGGCT			Eomes rev	AGGGGAATCCGTGGGAGATGGA				Lefty1 rev	GTCAGGAGCTCAGTCGTGTG
	Gapdh coding region fwd	CACTCCCCTTCCCAGTTTCC			Fgfr2 fwd	CCCTGCGGAGACAGGTAACA				Lefty2 fwd	GAAGCACGGAGGTGTTTTGC
	Gapdh coding region rev	GCATCTTCTTGTGCAGTGCC			Fgfr2 fwd	TTGCCCAGCGTCAGCTTATC				Lefty2 rev	GGAATACCTGGGAGTCGCTT
	Lefty1 5' fwd	ACTATTTTGGAGGTCGCCCA			Foxh1 fwd	TCGGTGCTTCCATAAGGTGCCC
	Lefty1 5' rev	TCTGCCCCTACCTCCTTGTT			Foxh1 rev	CGACGGCACAGGGCAGTGTT
	Lefty1 SBS fwd	GGTGGTGAGACACATCGCAGCA			Gapdh fwd	TCTTGTGCAGTCCCAGCCT
	Lefty1 SBS rev	ACTTCCCCCTGGCTGATTGGTCA			Gapdh rev	CAATATGGCCAAATCCGTTCA
	Lefty1 3' fwd	CAGATGCAAAGGGGGACTGT			Gdf3 fwd	CTGGTGGTTGCTCTGTCTGT
	Lefty1 3' rev	TTGGCTGGCCTTGCTACATT			Gdf3 rev	TGCTCCAATCCTTAAGCGCA
	Lefty1 intergenic fwd	CAGGAGGCCTGAGGTTCATC			Hes1 fwd	CATGGAGAAGAGGCGAAGGG
	Lefty1 intergenic rev	TGAGTCGGGTGGCAATTGAG			Hes1 rev	ATGCCGGGAGCTATCTTTCT
	Lefty1 TSS fwd	AAGCTGTTCCGTACCGTACCATTC			Id2 fwd	GCAGATCGCCCTGGACTCGC
	Lefty1 TSS rev	AAGAGGAGCCTTGGATGTGTGTGT			Id2 rev	CAGATGCCTGCAAGGACAGGATGC
	Lefty1 TTS fwd	TCCCTAATGGGCAATCCCTGTGTGT			Lefty1 fwd	GCTCGATCAACCGCCAGTCCTG
	Lefty1 TTS rev	AGACCACTGGGTCAGAGCGCC			Lefty1 rev	GCCACCTCTCGAAGGTTCTGGCT
	Lefty2 5' fwd	CACGGAGGTGTTTTGCATGG			Nanog fwd	CTGATTCAGAAGGGCTCAGCACCA
	Lefty2 5' rev	CTGTTCGCTCCATCCTCTGG			Nanog rev	AGTCTGGCTGCCCCACATGGA
	Lefty2 SBS fwd	GGAGAGGCCTAGCTTTTGCAT			Nodal fwd	CACCGTCCCCTCTGGCGTAC
	Lefty2 SBS rev	CCCAAAGAAGGAAGCAGATGTG			Nodal rev	TCCGGTCACGTCCACATCTTGC
	Lefty2 3' fwd	TGGGGCGTTCCCTAAATTGG			Pitx2 fwd	TCTGTCACCATCCCCAGGCGT
	Lefty2 3' rev	CACTCCTGGGGTGACCTCTA			Pitx2 rev	TGGCCCTTATCTTTCTCTGCGACTT
	Negative control fwd	CTACAGTCCTCCCCGTACCA			Pmepa1 fwd	AGCCCGCTCCTTCATCAGCC
	Negative control rev	CCATGCCCTTGACAATCCCT			Pmepa1 rev	CATAGACCTGTGGCTCCGGCA
	Negative control 2 fwd	CATCTCCTTTCAGGGTCCAA			Pou5f1 fwd	CTGTAGGGAGGGCTTCGGGCACTT
	Negative control 2 rev	ATAGCTCTGTCTGGCCAAGG			Pou5f1 rev	CTGAGGGCCAGGCAGGAGCACGAG
	Nodal SBS fwd	TGTCCTCTGGGGCCAGACGG			Smad7 fwd	CCCCCGGCTGAGAGGCTCAT
	Nodal SBS rev	TCCGCCTCCAGGTCGTGAGG			Smad7 rev	CACCTGCTGCCAGTCTGCCC
	Pitx2 5’ fwd	TTCCCAACGCAAAGAGAAGGA			Smarca4 fwd	TGAGCTCCCATCCTGGATCA
	Pitx2 5’ rev	TCCCGGCTCCTTTATCAACC			Smarca4 rev	TAGCCTTCAGGGTCTTGAGC
	Pitx2 SBS fwd	AGCTGCTCTCTGGGGCGACT			T fwd	TGTGACCAAGAACGGCAGGAGG
	Pitx2 SBS rev	ATTTGCGGGAGGCTGGCCG			T rev	CAGCGGTGGTTGTCAGCCGT
	Pitx2 3’ fwd	TTTTGGACCCCCAAAGAGGG			Tdgf1 fwd	ACGAGCCGTCGAAGATGGGGT
	Pitx2 3’ rev	TAGCTCTAGAGGCCTCACCC			Tdgf1 rev	TCTCTCCCAGCAACGGGTCCA
	Pmepa1 5' fwd	AAGGACAGCACACAGACACC			Trh fwd	CAGGTCCGGCCAGAACGTCG
	Pmepa1 5' rev	TGTACCCCAGTCGCATCAAC			Trh rev	TCCAGGAATCTAAGGCAGCACCAA
	Pmepa1 SBS fwd	TCCGCTTTATCTGCGGGAAG
	Pmepa1 SBS rev	CAGGTTTTGGGGGTCAGACA
	Pmepa1 3' fwd	TGCAGATGCTACCGTGTGTT
	Pmepa1 3' rev	TCATCACCTTGCAACCTCCC
	Pou5f1 5' fwd	GGCTAGGGCACATCTGTTTCA
	Pou5f1 5' rev	CCCTAAGCGTGCCTAGAGTA
	Pou5f1 SBS fwd	GGAGGTTGAGAGTTCTGGGC
	Pou5f1 SBS rev	AGGAAGGGCTAGGACGAGAG
	Pou5f1 3' fwd	TAGAGCCACTGACCCTAGCC
	Pou5f1 3' rev	ACAGCCTCAAAAAGCCCAGA
	Smad7 5' fwd	GTGCTGAGACCCTTCGAGAC
	Smad7 5' rev	CTTGGTGTTTTGCAGACCCG
	Smad7 SBS fwd	CCTAGGCTCCGCAAGGTTAG
	Smad7 SBS rev	AACCCGGTGGCATACAGATG
	Smad7 3' fwd	TGATATGCATTCCCAAAGGGGT
	Smad7 3' rev	AGACTCTAGAAGTCGGTCCCA
	Smad7 intergenic fwd	CGTCCCATCCAGACAAGCTG
	Smad7 intergenic rev	ACGTGAGTGGTGCTAATCCC
	Smad7 TSS fwd	TCCTGGCCGGTGTAAATGTC
	Smad7 TSS rev	CCGGTTAGTGGCCCGATTTA
	Tbx3 SBS fwd	TTCAAGACTGCTAGACGCCA
	Tbx3 SBS rev	GCCCCCGGTTTCAAAGAGAG
	Tdgf1 SBS fwd	ACCCTCCCTCACCTTCGCCC
	Tdgf1 SBS rev	TTCCCAGGCCTGTCGGGGTC
	Trh SBS 1 5' fwd	TACCAGGGTGTTTCTCCCCA
	Trh SBS 1 5' rev	CCACTTGCAATCGTGGCTTC
	Trh SBS 1 fwd	GACAGACTGCCAGTGAACCA
	Trh SBS 1 rev	GTAATCCACCCTCCCTCCCT
	Trh SBS 1 3’ fwd	ATGTCCTCTTGACCAACTGGC
	Trh SBS 1 3’ rev	CGTGGGGTCAGGACTCATAA
	Trh SBS 2 fwd	TGTCCCTCCCCCAGATTTCA
	Trh SBS 2 rev	CCACGTTTTTCCCAGGAGGA
	Trh SBS2 3' fwd	CGCAGAAATCTTCAGCCTGC
	Trh SBS2 3' rev	CCTGGTGTCACTGGGAACTC

## Sheet: CRISPR-Cas9 guides
	CRISPR-Cas9 guide oligos
	Target gene	Guide oligos
	Lefty1 SBS 5’ guide fwd	CACCGGTTGTGTGGCCTACGACTA
	Lefty1 SBS 5’ guide rev	AAACTAGTCGTAGGCCACACAACC
	Lefty1 SBS 3’ guide fwd	CACCGAGTGTCAAACGACAATATG
	Lefty1 SBS 3’ guide rev	AAACCATATTGTCGTTTGACACTC
	Lefty2 SBS 5’ guide fwd	CACCGTCGCAGCATAGAAGCTCCGA
	Lefty2 SBS 5’ guide rev	AAACTCGGAGCTTCTATGCTGCGAC
	Lefty2 SBS 3’ guide fwd	CACCGTATCAGTCCCGTGTGACCC
	Lefty2 SBS 3’ guide rev	AAACGGGTCACACGGGACTGATAC
